# Supplementary material for: Multiscale architecture design of 3D printed biodegradable Zn-based porous scaffolds for immunomodulatory osteogenesis
Source: Nat Commun. 2024 Apr 11;15:3131. doi: 10.1038/s41467-024-47189-5 (PMC11009309; doi:10.1038/s41467-024-47189-5)
Supplement: Supplementary file 4 — Source Data [file 41467_2024_47189_MOESM4_ESM.zip › Source Data/Source Data Fig. 1.xlsx]

## Sheet: Fig. 1H
Fig. 1A Mechanical property of Zn-Li alloys																				Fig. 1A Strain-stress curves												Fig. 1C Bode plots of Zn-Li alloys after immersing in SBF for 24h										Fig.1D X-ray photoelectron spectroscopy (XPS) measurement of spectrums of corrosion products after immersion
Zn				Zn-0.2Li				Zn-0.5Li				Zn-0.8Li				Zn-1.2Li				Strain	Stress	Strain	Stress	Strain	Stress	Strain	Stress	Strain	Stress			Frequency	Phase	Z	Phase	Z	Phase	Z	Phase	Z		BE_C 1s	CPS_C 1s	BE_Li 1s	CPS_Li 1s	BE_O 1s	CPS_O 1s	BE_Zn 2p	CPS_Zn 2p
YS MPa	UTS MPa	E %		YS MPa	UTS MPa	E %		YS MPa	UTS MPa	E %		YS MPa	UTS MPa	E %		YS MPa	UTS MPa	E %		%	MPa	%	MPa	%	MPa	%	MPa	%	MPa			(Hz)	(°)	(Ω.cm-2)	(°)	(Ω.cm-2)	(°)	(Ω.cm-2)	(°)	(Ω.cm-2)		302.79	2156.67	67.79	548.125	540	5363.33	1057.79	9250
128.532	165.171	36.267		215.16	252.98	0.07		332.27	410.02	23.4		514.14	603.59	21.63			759.65	0.05		Zn		Zn-0.2Li		Zn-0.5Li		Zn-0.8Li		Zn-1.2Li					Zn-0.2Li		Zn-0.5Li		Zn-0.8Li		Zn-1.2Li			302.69	2050	67.69	540.938	539.9	5580	1057.69	9217.5
124.416	170.812	38.133		212.75	251.03	0.068		305.98	410.78	26.03		538.11	604.97	22.17			786.25	0.06		0	0.3294	0	-3.30702	0.00201	0.46772	0.00352	0.79613	4.2e-06	0.95169			100000	11.0012	172.242	11.9922	146.076	10.566	153.634	11.0744	177.814		302.59	2156.67	67.59	531.875	539.8	5286.67	1057.59	9242
123.116	168.397	37.267		210.88	250.57	0.074		301.42	405.18	34.41		534.12	596.92	32.69			793.32	0.06		0.005	0.56437	2e-05	-3.32786	0.01013	0.93507	0.01323	1.81114	0.0001182	2.57068			79168	12.695	171.362	13.8503	145.441	12.1336	152.782	12.673	176.277		302.49	2170	67.49	540.313	539.7	5563.33	1057.49	9185.5
																				0.02	2.88474	0.00019	1.01419	0.01772	1.27161	0.02402	2.23119	0.0001993	3.30137			62676	15.0418	172.391	16.6093	146.427	14.4917	153.38	15.0175	176.607		302.39	2170	67.39	542.188	539.6	5490	1057.39	9188
Fig. 1F Concentrations of Zn and Li in extracts of Zn-Li alloys																				0.03	4.20231	0.00029	3.89641	0.02687	1.55386	0.03508	2.8036	0.0003061	3.73616			49619	17.9909	175.414	19.9576	149.246	17.4154	155.658	18.0622	178.854		302.29	2010	67.29	520.625	539.5	5453.33	1057.29	9263
Zn		Zn-0.2Li		Zn-0.5Li		Zn-0.8Li		Zn-1.2Li												0.04	5.68124	0.0004	7.09982	0.03555	1.92302	0.04448	3.28256	0.0004521	4.70205			39283	21.5623	180.295	23.9937	154.211	20.9546	159.674	21.8017	183.272		302.19	2030	67.19	523.125	539.4	5533.33	1057.19	9249.5
Zn ng/ml	Li ng/ml	Zn ng/ml	Li ng/ml	Zn ng/ml	Li ng/ml	Zn ng/ml	Li ng/ml	Zn ng/ml	Li ng/ml											0.051	6.86854	0.00049	9.49517	0.04449	2.30203	0.05483	4.00464	0.0005272	5.15315			31100	25.7475	187.668	28.6293	161.765	25.0988	165.998	26.2756	190.51		302.09	2096.67	67.09	521.875	539.3	5500	1057.09	9173
21040	24	23940	1672	20660	2060	17528	4224	13644	3164											0.06	8.22884	0.0006	11.9737	0.0503	2.53173	0.06274	4.6429	0.0006104	5.84836			24621	30.5025	198.397	33.7893	172.829	29.8141	175.157	31.3529	201.472		301.99	2036.67	66.99	533.438	539.2	5436.67	1056.99	9204
29040	12	20560	1731	19198	2012	16700	3500	15494	3650											0.07	9.37553	0.0007	14.7392	0.05843	2.94775	0.07393	5.32357	0.0007384	6.55758			19492	35.7235	213.665	39.3086	188.575	34.9928	188.249	36.9261	217.424		301.89	2030	66.89	549.375	539.1	5346.67	1056.89	9123
24620	18	25050	1013	21404	2544	17834	4376	15014	2889											0.08	10.6948	0.00079	17.0343	0.06817	3.30971	0.08553	6.13001	0.0008107	6.88968			15431	41.2262	234.903	44.9535	210.281	40.4643	206.476	42.782	239.925		301.79	2146.67	66.79	541.875	539	5230	1056.79	9130.5
29430	26	21990	1259	19618	2490	19398	4084	14232	2849											0.091	11.9237	0.0009	19.4908	0.07643	3.63377	0.09541	7.02184	0.0009515	7.63475			12217	46.78	263.873	50.4761	239.781	46.0022	231.355	48.6259	271.276		301.69	2100	66.69	543.438	538.9	5136.67	1056.69	9339.5
																				0.099	13.01	0.001	21.9381	0.08322	3.98274	0.1055	7.90062	0.00103	8.13557			9671.8	52.1481	302.545	55.6803	278.662	51.4018	264.584	54.2145	313.479		301.59	2006.67	66.59	529.688	538.8	5136.67	1056.59	9179.5
Fig. 1H RNA expression of cytokines including Il-4, Il-10, Arg1, Tnf-ɑ, iNos, and Il-1β from cells cultured with material extracts																				0.11	14.2184	0.00108	24.0433	0.09018	4.42446	0.1151	8.68763	0.00113	8.6711			7657	57.098	353.976	60.3034	329.797	56.3647	308.683	59.263	369.449		301.49	1956.67	66.49	530.625	538.7	5176.67	1056.49	9141.5
iNos							Tnf-ɑ							Il-1β						0.12	15.4033	0.00121	26.8007	0.09877	4.86357	0.12581	9.46582	0.00124	9.48817			6061.9	61.4674	420.596	64.3233	395.825	60.8003	366.004	63.7042	442.462		301.39	2086.67	66.39	533.125	538.6	4996.67	1056.39	9150
Control	Zn	Zn-0.2Li	Zn-0.5Li	Zn-0.8Li	Zn-1.2Li		Control	Zn	Zn-0.2Li	Zn-0.5Li	Zn-0.8Li	Zn-1.2Li		Control	Zn	Zn-0.2Li	Zn-0.5Li	Zn-0.8Li	Zn-1.2Li	0.131	16.5654	0.0013	28.8371	0.10737	5.36076	0.13476	10.4693	0.00134	9.81575			4799.1	65.2269	506.219	67.7031	479.944	64.6254	439.529	67.4711	536.208		301.29	2126.67	66.29	527.813	538.5	5166.67	1056.29	9130.5
0.98	0.62	0.52	0.46	0.37	0.65		0.93	0.7	0.95	0.92	0.84	0.97		1.01	0.23	0.29	0.34	0.34	0.37	0.139	17.5393	0.00138	30.5861	0.11548	5.81904	0.14633	11.5435	0.00143	10.3779			3799.4	68.3574	614.69	70.4644	586.135	67.8273	532.899	70.5837	655.484		301.19	2036.67	66.19	541.563	538.4	5046.67	1056.19	9151.5
0.97	0.7	0.71	0.47	0.43	0.51		0.98	0.74	1.03	0.91	0.83	0.98		0.97	0.23	0.36	0.37	0.28	0.38	0.151	18.8204	0.0015	33.2381	0.12556	6.47713	0.15559	12.5728	0.00152	11.1717			3007.9	70.8915	751.473	72.6729	719.531	70.439	650.721	73.107	805.899		301.09	2026.67	66.09	536.25	538.3	4960	1056.09	9204
1.05	0.71	0.47	0.48	0.4	0.4		1.1	0.67	0.94	0.85	0.7	0.9		1.02	0.26	0.42	0.37	0.37	0.45	0.159	19.737	0.00161	35.4446	0.13232	6.79541	0.16816	13.8074	0.00165	11.8605			2381.3	72.8918	922.553	74.3867	886.19	72.5192	797.827	75.11	994.581		300.99	2053.33	65.99	523.125	538.2	5006.67	1055.99	9143
																				0.171	20.9794	0.00169	36.9664	0.14018	7.21489	0.17604	14.9334	0.00176	12.6443			1885.2	74.4278	1135.6	75.6671	1093.59	74.1254	981.126	76.6618	1230.92		300.89	2090	65.89	537.5	538.1	4936.67	1055.89	9226.5
Il-4							Il-10							Arg1						0.179	21.8742	0.0018	39.3133	0.14689	7.84558	0.18403	15.9676	0.00189	13.2369			1492.5	75.5579	1400.31	76.5818	1351.06	75.3269	1209.16	77.8317	1525.3		300.79	2033.33	65.79	529.688	538	4870	1055.79	9196.5
Control	Zn	Zn-0.2Li	Zn-0.5Li	Zn-0.8Li	Zn-1.2Li		Control	Zn	Zn-0.2Li	Zn-0.5Li	Zn-0.8Li	Zn-1.2Li		Control	Zn	Zn-0.2Li	Zn-0.5Li	Zn-0.8Li	Zn-1.2Li	0.19	23.1134	0.0019	41.0904	0.155	8.34208	0.19598	17.3032	0.00196	14.0592			1181.6	76.3304	1728.01	77.167	1670.31	76.1745	1491.17	78.7212	1888.09		300.69	1903.33	65.69	527.813	537.9	4843.33	1055.69	9186.5
1.12	1.57	1.54	1.8	1.97	2.19		0.86	1.47	1.86	1.74	2.83	1.99		1.1	0.51	1.58	1.85	2.36	1.93	0.2	24.0012	0.00198	42.6097	0.16412	8.99224	0.20586	18.5243	0.00208	15.1543			935.44	76.847	2127.39	77.5168	2060.7	76.772	1835.98	79.2817	2342.13		300.59	1963.33	65.59	545	537.8	4840	1055.59	9151
0.88	1.39	1.15	1.91	2.93	1.64		0.86	1.36	2.11	1.78	3.13	1.54		0.78	0.99	1.68	1.83	1.65	1.46	0.211	25.2702	0.0021	45.258	0.1719	9.57683	0.21619	19.7594	0.00218	15.8075			740.57	77.045	2624.52	77.5558	2545.82	77.0515	2264.2	79.6094	2904.82		300.49	1903.33	65.49	525.938	537.7	4766.67	1055.49	9168.5
1.01	0.92	1.73	1.78	2.95	2.31		1.34	1.47	1.85	2.2	3.64	1.58		1.16	0.43	1.43	2.15	2.55	2.36	0.22	26.0246	0.0022	47.0545	0.18012	10.1061	0.22412	21.0256	0.00227	16.507			586.29	77.0039	3236.34	77.3642	3143.01	77.1013	2790.55	79.7404	3600.9		300.39	1973.33	65.39	526.875	537.6	4960	1055.39	9170.5
																				0.231	27.2497	0.00229	48.4879	0.18837	10.8291	0.23546	22.297	0.00235	17.0471			464.16	76.749	3986.13	76.9467	3876.64	76.9493	3436.94	79.7003	4459.95		300.29	1963.33	65.29	535.313	537.5	4900	1055.29	9215.5
																				0.241	28.1705	0.0024	51.0221	0.19525	11.2986	0.24496	23.7474	0.00248	18.1202			367.47	76.2987	4904.94	76.3217	4773.06	76.6122	4226.42	79.5043	5505.43		300.19	1993.33	65.19	526.875	537.4	4813.33	1055.19	9172.5
																				0.25	29.2252	0.00249	52.9659	0.2049	12.0263	0.2546	25.3017	0.00256	19.0737			290.92	75.6425	6023.01	75.4769	5867.08	76.11	5189.18	79.1641	6805.3		300.09	1926.67	65.09	543.438	537.3	4916.67	1055.09	9201
																				0.26	30.0589	0.00259	54.7284	0.21106	12.593	0.26515	26.7416	0.00269	20.1222			230.31	74.8014	7380.91	74.3943	7195.78	75.4458	6360.91	78.6953	8400.45		299.99	1886.67	64.99	549.375	537.2	4803.33	1054.99	9188
																				0.27	31.2175	0.0027	57.3229	0.21943	13.0554	0.27634	27.9595	0.00276	20.0875			182.33	73.7765	9023.31	73.088	8803.62	74.6354	7780.32	78.1061	10352		299.89	1816.67	64.89	556.25	537.1	4723.33	1054.89	9173.5
																				0.28	32.0709	0.00279	59.6177	0.22588	13.681	0.28399	29.7965	0.00279	21.2786			144.35	72.56	11000.7	71.5414	10739.9	73.6756	9490.93	77.384	12732.2		299.79	1876.67	64.79	568.75	537	4576.67	1054.79	9096.5
																				0.29	33.0477	0.0029	61.6447	0.23469	14.5535	0.29278	31.0677	0.00295	22.2484			114.28	71.0951	13377.2	69.6755	13044.7	72.5602	11545.3	76.5641	15637.9		299.69	1856.67	64.69	560	536.9	4663.33	1054.69	9120.5
																				0.301	34.0153	0.003	64.1971	0.24344	15.2895	0.30491	33.1372	0.00304	22.8508			90.474	69.4192	16192.5	67.5272	15769.5	71.2911	14007.9	75.6089	19153.1		299.59	1820	64.59	582.813	536.8	4533.33	1054.59	9153
																				0.309	34.8896	0.00308	66.2263	0.2513	15.9211	0.31631	34.5596	0.00314	23.8467			71.626	67.5675	19509	65.0711	18947.4	69.8639	16928.2	74.5624	23384.9		299.49	1980	64.49	559.063	536.7	4593.33	1054.49	9152.5
																				0.321	35.8401	0.0032	68.4819	0.26089	16.6361	0.32553	36.4517	0.00322	24.5905			56.705	65.4538	23375.9	62.2415	22603.2	68.2469	20374.6	73.3662	28500.6		299.39	1836.67	64.39	566.25	536.6	4720	1054.39	9121
																				0.329	36.71	0.0033	70.9871	0.26808	17.2897	0.33628	37.9794	0.00339	25.7238			44.893	63.0261	27870.5	59.0767	26697.3	66.5685	24394.2	72.0353	34589.3		299.29	1896.67	64.29	570.625	536.5	4526.67	1054.29	9176
																				0.34	37.6482	0.00339	73.1637	0.27491	18.215	0.34431	39.7387	0.00344	26.3876			35.541	60.2837	33026.7	55.6741	31319.8	64.7465	29144.2	70.6559	41898.3		299.19	1950	64.19	598.125	536.4	4493.33	1054.19	9199
																				0.349	38.4676	0.00351	75.7847	0.28426	18.9654	0.35464	41.4715	0.00356	27.5647			28.137	57.4605	38690.3	51.9185	36244.9	62.7421	34485.4	68.9143	50457.3		299.09	1940	64.09	633.125	536.3	4403.33	1054.09	9101
																				0.361	39.4881	0.0036	77.7585	0.29192	19.6784	0.365	43.1285	0.00367	28.5699			22.275	54.3497	44929.6	48.0624	41425.8	60.5025	40607.7	67.2993	60486.7		298.99	1810	63.99	647.188	536.2	4510	1053.99	9152.5
																				0.369	40.1215	0.00368	79.7349	0.29954	20.3417	0.37341	44.863	0.00374	29.196			17.635	51.3564	51814.7	44.1498	46674.6	58.3138	47568.4	65.248	72111.2		298.89	1823.33	63.89	655	536.1	4490	1053.89	9171.5
																				0.381	41.1981	0.0038	82.469	0.30658	20.901	0.3858	46.9369	0.00384	30.1669			13.961	47.6667	59367	40.3876	51865.9	55.9296	55503.5	63.4292	86031.1		298.79	1736.67	63.79	666.875	536	4406.67	1053.79	9159.5
																				0.39	41.9366	0.00391	84.8486	0.31445	21.7816	0.39406	48.8038	0.00395	31.2618			11.053	44.4063	66880.1	36.6667	57003.9	53.8883	64150.6	60.9927	101450		298.69	1890	63.69	687.188	535.9	4293.33	1053.69	9083.5
																				0.4	42.8719	0.00398	86.5243	0.324	22.5389	0.40474	50.7672	0.00407	32.3575			8.7504	40.7037	74551	32.7398	61659.3	51.0789	72994.5	58.9276	118884		298.59	1820	63.59	693.125	535.8	4560	1053.59	8975
																				0.41	43.5547	0.0041	89.479	0.33139	23.3073	0.4141	52.5052	0.00418	33.2406			6.9276	37.1336	82395.8	29.0456	66225.5	48.8521	83205.6	56.75	139488		298.49	1770	63.49	690.625	535.7	4436.67	1053.49	9056.5
																				0.421	44.5872	0.0042	91.5765	0.33916	24.121	0.42243	54.5629	0.00426	33.9484			5.4844	34.0837	89502.6	26.7085	70162	46.3841	94074.8	54.3172	160983		298.39	1830	63.39	707.813	535.6	4186.67	1053.39	9129
																				0.43	45.1935	0.00429	93.2804	0.34706	24.745	0.43681	57.0714	0.00436	34.9811			4.3419	30.414	96156.9	24.2854	74031.2	44.3488	104917	51.4977	183727		298.29	1863.33	63.29	725.938	535.5	4396.67	1053.29	9148
																				0.441	46.1936	0.0044	96.2455	0.35588	25.6313	0.44758	59.1455	0.00446	35.7621			3.4374	26.5837	102350	21.2467	77771.8	42.0204	118701	48.9256	207442		298.19	1966.67	63.19	696.25	535.4	4423.33	1053.19	9185.5
																				0.45	46.8752	0.0045	98.3129	0.36329	26.4688	0.45491	61.0514	0.00454	36.7385			2.7213	16.4916	101212	19.4937	75211.9	41.792	130479	50.2038	229459		298.09	1940	63.09	685.938	535.3	4156.67	1053.09	9150.5
																				0.46	47.7583	0.00459	100.076	0.371	27.3286	0.46399	62.6859	0.00466	37.8412			2.1544	20.4292	106867	14.3242	85404.5	33.3803	124763	39.7898	291156		297.99	1830	62.99	686.875	535.2	4113.33	1052.99	9131.5
																				0.47	48.4532	0.0047	103.02	0.37967	27.9915	0.47311	64.8223	0.00477	39.0151			1.7056	19.1078	118094	15.9783	87198	33.4415	157241	39.9521	278157		297.89	1780	62.89	686.875	535.1	4240	1052.89	9147.5
																				0.48	49.3499	0.00479	104.847	0.38712	28.6793	0.48524	67.2598	0.00488	39.8662			1.3503	14.2326	121824	16.5294	87290.3	40.877	172960	40.2454	296252		297.79	1883.33	62.79	660.313	535	4180	1052.79	9186
																				0.49	50.0288	0.00489	106.683	0.39607	29.3064	0.49481	69.4191	0.00496	40.5136			1.069	16.82	125644	16.0511	90084.1	34.5778	192938	39.3702	350714		297.69	1840	62.69	635	534.9	4273.33	1052.69	9170
																				0.5	50.9021	0.00499	109.332	0.40523	30.4549	0.50575	71.65	0.00499	41.4395			0.84632	15.2909	130639	13.8625	92776.8	30.2446	202500	34.8259	400437		297.59	1936.67	62.59	640.938	534.8	4256.67	1052.59	9166
																				0.511	51.6529	0.00509	111.505	0.41173	31.1398	0.51487	73.463	0.0051	42.6527			0.67002	14.0438	134853	13.0402	94886.5	28.4545	217697	32.5556	435776		297.49	1780	62.49	606.563	534.7	4283.33	1052.49	9137
																				0.519	52.3497	0.0052	113.543	0.42078	31.8624	0.52331	75.6455	0.00526	43.2843			0.53044	13.0159	137850	12.7347	97195.3	26.645	233086	30.447	472759		297.39	1713.33	62.39	595.625	534.6	4283.33	1052.39	9195.5
																				0.531	53.157	0.0053	115.888	0.42779	32.5528	0.53473	78.084	0.00533	44.9007			0.41994	11.9301	140778	12.3704	99389.7	24.8328	248018	28.4511	499444		297.29	1736.67	62.29	596.875	534.5	4483.33	1052.29	9181.5
																				0.539	53.8478	0.00538	117.826	0.43561	33.2729	0.54434	79.9553	0.00546	45.8685			0.33246	11.0476	144250	11.9759	100676	22.9852	264081	26.2595	544996		297.19	1660	62.19	580.313	534.4	4413.33	1052.19	9065.5
																				0.55	54.607	0.0055	120.095	0.4435	34.1976	0.5554	82.5757	0.00555	47.2291			0.2632	9.97451	147668	11.4026	103098	20.7434	280085	24.5394	580273		297.09	1833.33	62.09	562.813	534.3	4403.33	1052.09	9136.5
																				0.559	55.3016	0.0056	122.445	0.45157	35.1484	0.56546	84.8413	0.00566	48.3304			0.20837	8.88037	148345	11.2007	104505	18.6096	290342	22.6835	614269		296.99	1786.67	61.99	563.75	534.2	4393.33	1051.99	9162.5
																				0.571	56.1373	0.00569	124.405	0.46002	35.6702	0.57515	87.0812	0.00574	49.183			0.16496	6.73321	151649	10.6194	107266	16.6712	302310	20.9517	651718		296.89	1876.67	61.89	574.375	534.1	4363.33	1051.89	9132.5
																				0.579	56.7139	0.0058	126.844	0.46611	36.5061	0.58499	89.039	0.00584	50.4437			0.1306	7.54946	148603	10.7704	109390	15.1135	306913	19.0935	680950		296.79	1850	61.79	558.438	534	4520	1051.79	9185.5
																				0.591	57.5672	0.0059	128.832	0.47497	37.3965	0.59438	91.4344	0.00597	51.8213			0.10339	5.48105	143586	9.90446	110024	11.8997	307101	17.2619	710184		296.69	1933.33	61.69	550	533.9	4380	1051.69	9120
																				0.599	58.1144	0.00598	130.631	0.48365	38.2486	0.60469	94.053	0.00609	53.1569			0.08185	3.84938	142725	8.81982	111613	9.5215	311925	15.2461	741376		296.59	1893.33	61.59	532.813	533.8	4373.33	1051.59	9101
																				0.611	58.9292	0.0061	133.477	0.49201	39.2099	0.61425	96.2064	0.0062	54.0621			0.0648	2.93927	142406	7.9762	112015	8.4928	315718	14.1426	768673		296.49	1790	61.49	525.313	533.7	4516.67	1051.49	9214.5
																				0.62	59.4959	0.0062	135.52	0.50071	39.9714	0.62271	98.2689	0.00627	54.7839			0.0513	2.46574	141788	7.14754	112696	7.41593	317838	12.6749	794169		296.39	1780	61.39	513.75	533.6	4560	1051.39	9213
																				0.631	60.3718	0.00628	137.126	0.50895	40.7382	0.63253	100.851	0.00635	55.9879			0.04062	2.43621	137097	6.79041	110656	6.05222	309211	11.0035	815302		296.29	1836.67	61.29	526.875	533.5	4596.67	1051.29	9151.5
																				0.639	60.7998	0.0064	139.905	0.51652	41.4537	0.64492	103.739	0.00647	57.3174			0.03216	3.75516	131517	6.89566	108199	5.95984	300190	9.59575	836938		296.19	1780	61.19	535.625	533.4	4790	1051.19	9193
																				0.651	61.727	0.0065	141.961	0.52525	42.249	0.65385	105.834	0.00657	58.6006			0.02546	3.66696	119619	7.66166	103159	3.16579	286203	9.59358	846921		296.09	1783.33	61.09	529.688	533.3	4376.67	1051.09	9150.5
																				0.66	62.2232	0.00659	143.73	0.53078	42.9427	0.66183	107.751	0.00664	59.4992			0.02015	6.98664	104440	9.21351	87787.3	2.14775	274333	8.00638	844004		295.99	1813.33	60.99	520.625	533.2	4420	1050.99	9103
																				0.67	62.9577	0.00669	146.175	0.54084	44.105	0.67506	111.395	0.00677	60.8302			0.01596	6.00275	51055.1	7.44953	67638.4	1.43211	261424	4.96709	880283		295.89	1840	60.89	503.75	533.1	4650	1050.89	9133.5
																				0.68	63.5306	0.0068	148.311	0.54979	44.935	0.68548	113.761	0.00685	62.0991			0.01263	3.40606	33299.3	7.50449	35705.2	-0.08174	247856	4.6046	878002		295.79	1840	60.79	517.5	533	4596.67	1050.79	9105
																				0.691	64.3861	0.0069	150.16	0.55802	45.942	0.6954	115.878	0.00697	63.3818			0.01	3.02443	27511.3	7.09014	27800.9	-1.02519	235414	-22.5554	1.04951e+06		295.69	1800	60.69	538.438	532.9	4583.33	1050.69	9183.5
																				0.7	64.8669	0.007	152.664	0.5656	46.6079	0.70452	118.091	0.00707	64.2799													295.59	1803.33	60.59	525.313	532.8	4606.67	1050.59	9262.5
																				0.71	65.6252	0.00709	154.507	0.57357	47.2603	0.71555	121.048	0.00716	65.743													295.49	1796.67	60.49	543.125	532.7	4686.67	1050.49	9159
																				0.72	66.1766	0.0072	156.419	0.57906	47.963	0.7252	123.054	0.00723	66.8408													295.39	1886.67	60.39	528.75	532.6	4543.33	1050.39	9176.5
																				0.73	66.9061	0.0073	158.683	0.58807	48.7359	0.73592	125.519	0.00736	68.2896													295.29	1760	60.29	527.5	532.5	4730	1050.29	9159.5
																				0.741	67.5007	0.00739	160.755	0.5972	50.1057	0.74517	127.998	0.00747	69.7819													295.19	1760	60.19	526.875	532.4	4750	1050.19	9206
																				0.75	68.1025	0.00751	163.025	0.60676	50.9871	0.75474	130.24	0.00759	71.2474													295.09	1816.67	60.09	513.125	532.3	4680	1050.09	9251
																				0.76	68.7077	0.0076	164.854	0.61279	51.2659	0.76295	132.655	0.00771	72.6907													294.99	1773.33	59.99	514.688	532.2	4683.33	1049.99	9278.5
																				0.77	69.3641	0.00768	166.714	0.61961	52.244	0.77245	135.214	0.00777	73.7082													294.89	1673.33	59.89	518.438	532.1	4770	1049.89	9288.5
																				0.781	70.0281	0.0078	169.121	0.62665	52.9238	0.78542	138.033	0.00784	74.4853													294.79	1703.33	59.79	510.625	532	4843.33	1049.79	9167
																				0.789	70.4727	0.0079	171.096	0.63446	53.834	0.79465	140.462	0.00793	75.7398													294.69	1806.67	59.69	514.375	531.9	5076.67	1049.69	9271
																				0.801	71.1764	0.00798	172.749	0.64432	54.9914	0.80421	142.749	0.00803	76.6966													294.59	1736.67	59.59	521.25	531.8	4900	1049.59	9226.5
																				0.809	71.6837	0.0081	175.371	0.65251	55.93	0.81456	145.2	0.00817	78.4031													294.49	1756.67	59.49	541.563	531.7	4946.67	1049.49	9158.5
																				0.82	72.3412	0.0082	177.108	0.66032	56.5191	0.82344	147.749	0.00823	79.8478													294.39	1683.33	59.39	529.063	531.6	4863.33	1049.39	9157.5
																				0.829	72.7973	0.00829	178.784	0.66754	57.3602	0.83293	150.514	0.00837	81.1518													294.29	1760	59.29	483.75	531.5	5036.67	1049.29	9128
																				0.84	73.5185	0.0084	181.247	0.67657	58.6676	0.8433	153.077	0.00846	82.3633													294.19	1756.67	59.19	502.5	531.4	5323.33	1049.19	9128.5
																				0.849	73.9432	0.0085	183.146	0.68725	59.7197	0.85201	155.002	0.00854	83.3927													294.09	1640	59.09	518.125	531.3	5413.33	1049.09	9265
																				0.861	74.7185	0.00859	184.594	0.69208	60.1472	0.86255	157.363	0.00865	84.8969													293.99	1700	58.99	499.688	531.2	5576.67	1048.99	9298.5
																				0.869	75.0693	0.0087	187.184	0.69941	60.9087	0.87315	160.432	0.00882	87.4385													293.89	1816.67	58.89	495.938	531.1	5566.67	1048.89	9260.5
																				0.881	75.7994	0.00879	188.978	0.70623	61.8072	0.8826	162.613	0.0089	88.5293													293.79	1816.67	58.79	512.188	531	5756.67	1048.79	9270
																				0.89	76.2341	0.00889	190.581	0.71413	62.797	0.89206	164.858	0.00897	89.1148													293.69	1803.33	58.69	520.938	530.9	6180	1048.69	9326
																				0.901	76.9611	0.00899	192.702	0.72404	64.2331	0.90469	167.942	0.00902	90.1633													293.59	1740	58.59	524.375	530.8	6033.33	1048.59	9230
																				0.91	77.3185	0.00909	194.741	0.73233	65.1014	0.91355	170.25	0.00919	92.5689													293.49	1830	58.49	516.25	530.7	6423.33	1048.49	9283
																				0.92	78.0559	0.0092	196.378	0.74282	66.0304	0.9238	172.638	0.00927	93.6559													293.39	1896.67	58.39	522.188	530.6	6976.67	1048.39	9185.5
																				0.931	78.5384	0.0093	198.271	0.74863	66.5875	0.93291	175.072	0.00936	94.6516													293.29	1800	58.29	509.688	530.5	7160	1048.29	9186.5
																				0.94	79.1046	0.00938	199.822	0.75524	67.2979	0.94238	177.938	0.00946	95.893													293.19	1906.67	58.19	507.813	530.4	7463.33	1048.19	9347
																				0.95	79.5937	0.0095	201.655	0.76287	68.3365	0.95437	180.677	0.00957	97.749													293.09	1940	58.09	516.25	530.3	8003.33	1048.09	9278
																				0.96	80.2171	0.0096	203.337	0.77183	69.3988	0.96512	183.345	0.00972	99.3601													292.99	1940	57.99	503.438	530.2	8660	1047.99	9287
																				0.971	80.728	0.00969	204.784	0.78149	70.3433	0.97457	185.885	0.00979	100.47													292.89	1943.33	57.89	514.375	530.1	9320	1047.89	9354.5
																				0.98	81.2368	0.0098	206.661	0.78822	70.9012	0.98366	187.967	0.00989	101.809													292.79	1973.33	57.79	498.438	530	10036.7	1047.79	9283.5
																				0.99	81.7938	0.0099	207.919	0.79667	72.1536	0.99176	190.316	0.00996	102.937													292.69	1916.67	57.69	516.875	529.9	10843.3	1047.69	9286
																				0.999	82.2557	0.00998	209.148	0.80439	73.0652	1.00223	193.21	0.01004	104.103													292.59	1946.67	57.59	505.625	529.8	11940	1047.59	9449.5
																				1.011	82.9306	0.01011	211.189	0.8129	73.8752	1.01231	195.465	0.01019	105.955													292.49	1926.67	57.49	511.875	529.7	13496.7	1047.49	9357
																				1.019	83.2713	0.0102	212.122	0.82005	74.8891	1.02321	198.343	0.01027	107.455													292.39	1820	57.39	531.563	529.6	14646.7	1047.39	9368.5
																				1.031	83.9286	0.01028	212.667	0.82855	75.5779	1.03328	200.63	0.01033	108.631													292.29	1803.33	57.29	520.313	529.5	16130	1047.29	9420.5
																				1.04	84.3063	0.0104	214.266	0.8362	76.4595	1.04286	203.249	0.01048	109.73													292.19	1823.33	57.19	520	529.4	17876.7	1047.19	9478.5
																				1.051	84.9424	0.0105	214.671	0.84497	77.5128	1.05299	205.859	0.01053	110.838													292.09	1756.67	57.09	509.375	529.3	19513.3	1047.09	9486.5
																				1.059	85.2585	0.01059	215.036	0.85273	78.5036	1.0644	208.416	0.01064	112.552													291.99	1856.67	56.99	515.625	529.2	21256.7	1046.99	9580.5
																				1.071	85.946	0.0107	215.998	0.86111	79.4216	1.07351	211.221	0.01079	114.262													291.89	1803.33	56.89	520.938	529.1	22743.3	1046.89	9513.5
																				1.08	86.2914	0.0108	216.425	0.86807	80.0483	1.08393	213.552	0.0109	116.086													291.79	1726.67	56.79	516.875	529	24843.3	1046.79	9489
																				1.091	86.9158	0.01089	216.447	0.87482	80.7701	1.09415	216.29	0.011	117.563													291.69	1660	56.69	523.125	528.9	25893.3	1046.69	9660
																				1.1	87.2803	0.011	217.244	0.88247	81.6219	1.10197	218.526	0.01107	118.081													291.59	1626.67	56.59	518.75	528.8	27060	1046.59	9622
																				1.111	87.9482	0.01109	217.308	0.89177	82.9159	1.11492	221.619	0.01114	119.37													291.49	1653.33	56.49	517.813	528.7	27473.3	1046.49	9601.5
																				1.12	88.2906	0.01119	217.225	0.89991	83.6969	1.12393	223.759	0.01127	121.028													291.39	1626.67	56.39	561.563	528.6	27863.3	1046.39	9713.5
																				1.13	88.9311	0.0113	217.646	0.90788	84.4503	1.13539	226.278	0.01138	122.904													291.29	1683.33	56.29	562.188	528.5	27836.7	1046.29	9635.5
																				1.14	89.2929	0.01139	217.739	0.91614	85.286	1.14328	228.923	0.01151	124.589													291.19	1743.33	56.19	579.375	528.4	26970	1046.19	9731
																				1.15	89.8458	0.0115	217.819	0.92464	86.2045	1.15411	231.274	0.01157	125.048													291.09	1790	56.09	608.75	528.3	25770	1046.09	9978.5
																				1.161	90.3188	0.0116	217.814	0.93296	87.0205	1.16258	233.81	0.01168	126.346													290.99	1813.33	55.99	626.25	528.2	24986.7	1045.99	10048.5
																				1.169	90.7795	0.01169	217.823	0.94011	87.9885	1.17339	236.512	0.01174	128.128													290.89	1956.67	55.89	673.125	528.1	23026.7	1045.89	10185
																				1.181	91.2747	0.0118	218.12	0.94755	88.6539	1.18461	239.066	0.01188	129.782													290.79	2130	55.79	701.875	528	21096.7	1045.79	10198
																				1.19	91.7368	0.0119	218.082	0.95602	89.369	1.19231	241.125	0.01198	131.284													290.69	2023.33	55.69	722.5	527.9	19140	1045.69	10350.5
																				1.2	92.2005	0.01198	217.916	0.9645	90.2145	1.20292	243.457	0.01208	132.188													290.59	2333.33	55.59	775.625	527.8	16853.3	1045.59	10486
																				1.209	92.5698	0.0121	218.551	0.97154	90.9498	1.21293	246.408	0.01213	133.178													290.49	2603.33	55.49	781.25	527.7	15393.3	1045.49	10648
																				1.221	93.1779	0.0122	218.508	0.97801	91.6348	1.22467	249.224	0.01224	134.915													290.39	2853.33	55.39	851.563	527.6	13990	1045.39	10882
																				1.229	93.5008	0.01229	218.521	0.98608	92.4579	1.23285	250.938	0.01235	136.661													290.29	2950	55.29	867.813	527.5	12106.7	1045.29	10852.5
																				1.241	94.0456	0.0124	219.166	0.99521	93.5596	1.24238	253.7	0.01247	137.921													290.19	3186.67	55.19	874.375	527.4	10616.7	1045.19	10956.5
																				1.249	94.3449	0.0125	219.035	1.00409	94.8039	1.25356	256.231	0.01256	139.362													290.09	3736.67	55.09	891.563	527.3	9673.33	1045.09	11008.5
																				1.261	94.9477	0.01258	218.835	1.01188	95.3556	1.26366	258.753	0.01267	140.891													289.99	3926.67	54.99	888.75	527.2	8556.67	1044.99	11138
																				1.269	95.1973	0.0127	219.517	1.02029	95.7893	1.27502	261.76	0.01277	142.657													289.89	3896.67	54.89	912.188	527.1	7616.67	1044.89	11255.5
																				1.281	95.8612	0.0128	219.387	1.02684	96.6523	1.28464	263.931	0.01289	144.261													289.79	4183.33	54.79	883.125	527	6686.67	1044.79	11260
																				1.289	96.0738	0.01289	219.255	1.03539	97.4952	1.29354	266.184	0.01298	145.647													289.69	4260	54.69	851.25	526.9	6273.33	1044.69	11220.5
																				1.301	96.7327	0.013	219.676	1.04424	98.7129	1.30353	268.42	0.01304	146.676													289.59	4360	54.59	788.438	526.8	5803.33	1044.59	11084.5
																				1.31	97.0285	0.0131	219.847	1.05323	99.6496	1.31091	270.613	0.01315	147.656													289.49	4090	54.49	769.688	526.7	5593.33	1044.49	10973
																				1.32	97.5506	0.01319	219.624	1.06143	100.315	1.32267	273.585	0.01327	149.363													289.39	3913.33	54.39	724.375	526.6	4946.67	1044.39	10851
																				1.33	97.8408	0.0133	220.157	1.06945	101.03	1.33386	276.48	0.01335	151.144													289.29	3663.33	54.29	705.938	526.5	4916.67	1044.29	10752
																				1.341	98.4548	0.01339	219.919	1.07699	101.863	1.34373	278.38	0.01347	153.039													289.19	3530	54.19	664.688	526.4	4606.67	1044.19	10524.5
																				1.35	98.7243	0.01349	219.777	1.08503	102.707	1.35401	280.776	0.01362	154.54													289.09	3256.67	54.09	645	526.3	4493.33	1044.09	10370
																				1.36	99.2314	0.0136	220.283	1.09341	103.711	1.36268	283.499	0.01371	156.241													288.99	2920	53.99	590.625	526.2	4340	1043.99	10302.5
																				1.37	99.5982	0.0137	220.262	1.10075	104.369	1.37414	285.913	0.0138	157.15													288.89	2860	53.89	579.688	526.1	4343.33	1043.89	10069
																				1.38	100.092	0.0138	220.206	1.10872	105.144	1.38357	288.207	0.01385	158.022													288.79	2683.33	53.79	556.563	526	4076.67	1043.79	9940.5
																				1.391	100.438	0.01389	220.239	1.11692	105.871	1.39341	290.251	0.01395	159.099													288.69	2590	53.69	535	525.9	4253.33	1043.69	9844
																				1.4	100.861	0.01399	220.334	1.12413	106.591	1.40253	292.768	0.01404	161.067													288.59	2540	53.59	534.688	525.8	3896.67	1043.59	9819
																				1.41	101.26	0.0141	220.576	1.13164	107.439	1.41562	295.539	0.01417	162.795													288.49	2426.67	53.49	534.375	525.7	4226.67	1043.49	9798
																				1.42	101.71	0.0142	220.747	1.13984	108.27	1.42376	297.918	0.01429	164.671													288.39	2596.67	53.39	505	525.6	4010	1043.39	9801.5
																				1.431	102.169	0.01429	220.64	1.14918	109.565	1.43428	300.212	0.01437	166.6													288.29	2463.33	53.29	498.438	525.5	3966.67	1043.29	9657.5
																				1.439	102.41	0.0144	220.99	1.15626	109.805	1.44141	301.979	0.01446	167.615													288.19	2513.33	53.19	491.563	525.4	3966.67	1043.19	9600
																				1.451	102.923	0.0145	220.961	1.16309	110.206	1.45381	305.221	0.01456	168.644													288.09	2306.67	53.09	491.875	525.3	3840	1043.09	9535
																				1.46	103.271	0.01458	220.866	1.17231	111.458	1.46362	307.457	0.01465	169.832													287.99	2346.67	52.99	508.125	525.2	4010	1042.99	9502
																				1.47	103.689	0.0147	221.325	1.17904	112.322	1.47189	309.781	0.01474	171.35													287.89	2296.67	52.89	506.563	525.1	3946.67	1042.89	9598.5
																				1.479	103.968	0.0148	221.183	1.18832	113.099	1.48365	312.551	0.0149	173.593													287.79	2216.67	52.79	514.375	525	3853.33	1042.79	9500
																				1.491	104.543	0.01488	220.983	1.19792	114.309	1.4944	315.22	0.015	175.064													287.69	2116.67	52.69	519.063	524.9	3920	1042.69	9516.5
																				1.499	104.731	0.015	221.752	1.20547	114.794	1.50422	317.103	0.01507	176.198													287.59	2210	52.59	500.625	524.8	3853.33	1042.59	9518
																				1.511	105.269	0.0151	221.569	1.21112	115.081	1.51199	319.292	0.01516	177.423													287.49	2053.33	52.49	491.563	524.7	3706.67	1042.49	9467.5
																				1.519	105.474	0.01518	221.201	1.22104	116.58	1.52237	321.62	0.01525	178.677													287.39	2106.67	52.39	495	524.6	3966.67	1042.39	9444.5
																				1.531	106.021	0.0153	221.887	1.22945	117.419	1.53212	324.081	0.01534	180.395													287.29	2063.33	52.29	499.688	524.5	3790	1042.29	9426
																				1.54	106.27	0.0154	221.97	1.23642	117.834	1.54487	327.032	0.01547	182.704													287.19	2073.33	52.19	511.875	524.4	3906.67	1042.19	9397
																				1.55	106.755	0.01549	221.678	1.24327	118.299	1.5537	329.159	0.01558	184.23													287.09	2156.67	52.09	500.938	524.3	3910	1042.09	9484
																				1.56	106.979	0.0156	222.231	1.25281	119.534	1.56259	331.19	0.01568	185.629													286.99	2223.33	51.99	503.75	524.2	3946.67	1041.99	9504.5
																				1.571	107.558	0.01569	222.187	1.26068	120.431	1.57303	333.579	0.01579	186.769													286.89	2340	51.89	487.5	524.1	3836.67	1041.89	9434.5
																				1.581	107.819	0.01579	222.031	1.26847	121.384	1.58279	336.11	0.01586	188.026													286.79	2383.33	51.79	502.5	524	3836.67	1041.79	9346.5
																				1.59	108.238	0.0159	222.559	1.27776	121.996	1.59221	337.987	0.01594	189.351													286.69	2333.33	51.69	512.5	523.9	3916.67	1041.69	9268.5
																				1.6	108.492	0.01599	222.521	1.28567	122.768	1.60223	340.259	0.01604	190.953													286.59	2473.33	51.59	490.313	523.8	4000	1041.59	9419
																				1.61	109.011	0.0161	222.516	1.2931	123.231	1.61509	343.465	0.01616	193.319													286.49	2553.33	51.49	503.438	523.7	3803.33	1041.49	9363
																				1.621	109.299	0.0162	222.667	1.29948	123.778	1.62358	345.554	0.01633	195.562													286.39	2753.33	51.39	494.375	523.6	3703.33	1041.39	9371.5
																				1.63	109.704	0.01629	222.816	1.30648	124.622	1.6346	348.002	0.01644	196.768													286.29	2790	51.29	499.688	523.5	3663.33	1041.29	9425.5
																				1.64	110.03	0.0164	223.006	1.31613	125.761	1.64344	350.126	0.01651	197.545													286.19	3263.33	51.19	502.813	523.4	3820	1041.19	9373
																				1.65	110.386	0.0165	223.086	1.32519	126.698	1.65512	352.6	0.01657	199.033													286.09	3213.33	51.09	504.063	523.3	3830	1041.09	9346.5
																				1.661	110.815	0.01658	222.937	1.33312	127.501	1.66564	354.953	0.01667	200.561													285.99	3413.33	50.99	515.625	523.2	3613.33	1040.99	9337
																				1.669	111.036	0.01671	223.538	1.34055	127.859	1.67728	357.45	0.01679	202.486													285.89	3940	50.89	501.25	523.1	3733.33	1040.89	9325.5
																				1.68	111.438	0.0168	223.416	1.34766	128.572	1.68331	358.959	0.01689	204.374													285.79	4533.33	50.79	502.188	523	3840	1040.79	9249.5
																				1.689	111.726	0.01688	223.233	1.3574	129.615	1.695	361.4	0.01702	205.833													285.69	5100	50.69	517.188	522.9	3966.67	1040.69	9351
																				1.701	112.217	0.017	223.869	1.36552	130.489	1.70329	363.725	0.01709	206.85													285.59	5713.33	50.59	526.25	522.8	3790	1040.59	9421.5
																				1.709	112.334	0.0171	223.915	1.37246	130.764	1.71413	366.159	0.01715	207.98													285.49	6456.67	50.49	540.938	522.7	3843.33	1040.49	9359
																				1.721	112.866	0.01719	223.726	1.38044	131.466	1.72454	368.777	0.01724	209.281													285.39	7176.67	50.39	543.438	522.6	3733.33	1040.39	9422
																				1.73	113.064	0.01731	224.39	1.38778	132.541	1.73459	370.876	0.01737	211.531													285.29	8186.67	50.29	555	522.5	3780	1040.29	9348
																				1.741	113.535	0.0174	224.139	1.39686	133.361	1.74374	372.815	0.01748	213.164													285.19	9113.33	50.19	566.875	522.4	3746.67	1040.19	9293
																				1.749	113.66	0.01748	223.926	1.40558	134.192	1.75327	374.583	0.01758	214.879													285.09	10253.3	50.09	533.438	522.3	3793.33	1040.09	9293
																				1.761	114.192	0.0176	224.589	1.4147	134.979	1.76277	377.1	0.01766	215.835													284.99	10996.7	49.99	549.063	522.2	3886.67	1039.99	9425
																				1.77	114.343	0.0177	224.726	1.42109	135.467	1.77435	379.383	0.01776	217.416													284.89	11220	49.89	526.875	522.1	3716.67	1039.89	9381
																				1.781	114.843	0.01779	224.558	1.42876	136.044	1.78496	382.314	0.01787	219.327													284.79	11436.7	49.79	537.188	522	3823.33	1039.79	9264
																				1.79	115.009	0.0179	224.883	1.43581	136.732	1.79588	384.568	0.01797	221.121													284.69	11243.3	49.69	543.438	521.9	3933.33	1039.69	9286.5
																				1.8	115.462	0.01799	225.02	1.444	137.485	1.80356	386.164	0.01804	222.08													284.59	10483.3	49.59	543.438	521.8	3896.67	1039.59	9282
																				1.811	115.723	0.0181	225.005	1.45204	138.171	1.81348	388.154	0.01817	224.103													284.49	9460	49.49	528.438	521.7	3853.33	1039.49	9311
																				1.82	116.125	0.0182	225.424	1.46121	139.461	1.82343	390.47	0.01827	225.541													284.39	8236.67	49.39	524.688	521.6	3863.33	1039.39	9405.5
																				1.83	116.342	0.01829	225.383	1.46887	140.256	1.83275	392.735	0.01836	227.233													284.29	6853.33	49.29	511.25	521.5	3903.33	1039.29	9334
																				1.84	116.701	0.0184	225.544	1.47714	140.655	1.84502	394.752	0.01852	229.037													284.19	5790	49.19	516.563	521.4	3870	1039.19	9217
																				1.851	117.029	0.0185	225.823	1.48449	141.1	1.85371	396.774	0.0186	230.418													284.09	4780	49.09	522.188	521.3	3960	1039.09	9196.5
																				1.859	117.252	0.01859	225.776	1.49187	142.281	1.86374	399.119	0.01869	232.417													283.99	3830	48.99	518.75	521.2	3930	1038.99	9295
																				1.87	117.583	0.0187	226.179	1.50094	142.973	1.874	401.482	0.01877	233.69													283.89	2993.33	48.89	496.563	521.1	3910	1038.89	9280
																				1.879	117.894	0.0188	226.113	1.50901	143.644	1.88293	403.548	0.01889	234.785													283.79	2616.67	48.79	501.25	521	3736.67	1038.79	9209
																				1.89	118.226	0.01888	226.137	1.51704	144.581	1.89424	405.828	0.01896	236.067													283.69	2393.33	48.69	511.25	520.9	3703.33	1038.69	9239.5
																				1.899	118.433	0.01901	226.713	1.52409	145.081	1.90339	407.925	0.01904	237.009													283.59	2130	48.59	508.438	520.8	3813.33	1038.59	9267
																				1.911	118.844	0.0191	226.598	1.53318	146.1	1.91124	409.805	0.01911	238.701													283.49	1806.67	48.49	508.125	520.7	3826.67	1038.49	9230.5
																				1.919	118.985	0.01918	226.295	1.54129	146.678	1.92485	412.536	0.01926	241.477													283.39	1750	48.39	511.563	520.6	3806.67	1038.39	9259
																				1.931	119.42	0.0193	226.934	1.54971	147.253	1.93573	415.076	0.01943	243.711													283.29	1590	48.29	504.375	520.5	3740	1038.29	9225
																				1.94	119.544	0.0194	226.948	1.55675	147.928	1.94502	416.725	0.01954	245.708													283.19	1646.67	48.19	528.438	520.4	3773.33	1038.19	9235
																				1.95	119.953	0.01949	226.743	1.56416	148.696	1.95341	418.603	0.01962	246.706													283.09	1636.67	48.09	512.5	520.3	3920	1038.09	9308.5
																				1.96	120.131	0.0196	227.209	1.57242	149.326	1.9642	420.356	0.01968	247.856													282.99	1580	47.99	506.563	520.2	3806.67	1037.99	9211
																				1.971	120.574	0.0197	227.257	1.58029	150.224	1.97624	423.125	0.01975	248.796													282.89	1660	47.89	511.25	520.1	3646.67	1037.89	9220
																				1.98	120.657	0.01979	227.135	1.58846	150.865	1.98478	424.935	0.0198	250.115													282.79	1443.33	47.79	509.063	520	3833.33	1037.79	9296.5
																				1.991	121.153	0.0199	227.578	1.59596	151.368	1.99441	426.958	0.01989	251.758													282.69	1410					1037.69	9239
																				2	121.299	0.02	227.729	1.60359	152.149	2.00445	429.083	0.02002	254.006													282.59	1546.67					1037.59	9191
																				2.01	121.628	0.0201	227.598	1.61082	152.989	2.01443	431.226	0.02018	256.096													282.49	1426.67					1037.49	9162.5
																				2.021	121.844	0.0202	227.867	1.61987	153.856	2.02591	433.446	0.02027	257.535													282.39	1460					1037.39	9179
																				2.03	122.218	0.02029	227.976	1.62822	154.675	2.03547	435.142	0.02034	258.76													282.29	1440					1037.29	9254
																				2.04	122.377	0.0204	228.111	1.63635	155.053	2.04374	436.675	0.02046	260.95													282.19	1496.67					1037.19	9189
																				2.05	122.684	0.0205	228.154	1.64337	156.009	2.05458	439.323	0.0206	263.617													282.09	1470					1037.09	9173.5
																				2.061	122.995	0.02058	228.208	1.65263	156.567	2.06493	441.421	0.02069	264.76													281.99	1516.67					1036.99	9251
																				2.069	123.17	0.0207	228.557	1.6597	157.214	2.07435	443.179	0.02077	266.102													281.89	1506.67					1036.89	9206
																				2.081	123.509	0.0208	228.623	1.66778	158.049	2.08248	444.764	0.02088	267.597													281.79	1436.67					1036.79	9184.5
																				2.089	123.678	0.02088	228.422	1.67816	159.08	2.09382	447.37	0.02097	268.988													281.69	1406.67					1036.69	9179.5
																				2.101	124.012	0.021	228.926	1.68476	159.575	2.10398	449.549	0.02104	270.462													281.59	1456.67					1036.59	9098.5
																				2.109	124.172	0.0211	228.942	1.69372	160.2	2.11277	451.18	0.02114	272.119													281.49	1406.67					1036.49	9195
																				2.12	124.54	0.02119	228.798	1.70017	160.749	2.12442	453.298	0.02127	273.839													281.39	1440					1036.39	9212
																				2.129	124.602	0.0213	229.434	1.70786	161.256	2.13495	455.374	0.0214	276.112													281.29	1493.33					1036.29	9171.5
																				2.141	125.016	0.0214	229.283	1.71536	161.967	2.14475	457.234	0.02147	277.283													281.19	1516.67					1036.19	9112
																				2.149	125.101	0.02148	229.091	1.72467	163.213	2.1551	459.259	0.02157	278.749													281.09	1436.67					1036.09	9161.5
																				2.16	125.474	0.0216	229.787	1.73304	163.702	2.16507	461.215	0.02164	280.124													280.99	1403.33					1035.99	9197
																				2.17	125.574	0.0217	229.766	1.74022	164.39	2.17458	463.274	0.02175	281.564													280.89	1413.33					1035.89	9155
																				2.181	126.019	0.02179	229.519	1.74744	164.692	2.18471	465.062	0.02185	283.475													280.79	1506.67					1035.79	9193
																				2.19	126.053	0.0219	229.906	1.7547	165.491	2.193	466.566	0.02195	284.976													280.69	1376.67					1035.69	9218
																				2.201	126.473	0.02199	230.007	1.76451	166.786	2.20329	468.693	0.02205	286.546													280.59	1416.67					1035.59	9145.5
																				2.21	126.56	0.0221	229.983	1.77414	167.335	2.21526	471.099	0.02214	288.497													280.49	1336.67					1035.49	9153.5
																				2.221	126.95	0.0222	230.335	1.78201	168.319	2.22418	472.563	0.02232	291.191													280.39	1380					1035.39	9139.5
																				2.231	127.056	0.02229	230.315	1.78816	168.7	2.23412	474.64	0.02239	292.941													280.29	1396.67					1035.29	9033
																				2.24	127.376	0.0224	230.292	1.7966	169.475	2.24486	476.409	0.02248	293.581													280.19	1306.67					1035.19	9134
																				2.25	127.455	0.0225	230.605	1.80689	170.293	2.25572	478.694	0.02255	294.425													280.09	1380					1035.09	9157.5
																				2.261	127.876	0.02259	230.595	1.81185	170.515	2.26577	480.283	0.02263	296.325													279.99	1370					1034.99	9260.5
																				2.27	127.989	0.02271	230.917	1.81919	171.138	2.27342	481.825	0.02275	299.205													279.89	1383.33					1034.89	9152
																				2.28	128.221	0.0228	230.821	1.82713	171.828	2.28438	483.961	0.02287	300.066																			1034.79	9156.5
																				2.291	128.486	0.02288	230.826	1.83483	172.77	2.2954	486.263	0.02298	302.203																			1034.69	9208
																				2.3	128.739	0.02301	231.365	1.84312	173.445	2.30536	487.788	0.02306	303.497																			1034.59	9121.5
																				2.31	128.941	0.0231	231.384	1.8517	174.154	2.31468	489.036	0.02317	305.194																			1034.49	9101
																				2.32	129.147	0.02318	231.087	1.86108	175.377	2.32405	490.689	0.02328	306.901																			1034.39	9092.5
																				2.33	129.389	0.0233	231.634	1.86843	175.795	2.33505	493.135	0.02336	308.628																			1034.29	9168
																				2.339	129.56	0.0234	231.669	1.87779	176.6	2.34255	494.875	0.02347	310.953																			1034.19	9157.5
																				2.35	129.883	0.02348	231.464	1.88603	177.455	2.35464	496.707	0.02356	311.699																			1034.09	9165.5
																				2.359	129.907	0.0236	231.961	1.89152	177.367	2.36455	498.553	0.02366	313.472																			1033.99	9095
																				2.371	130.255	0.0237	231.922	1.90102	178.526	2.37531	500.419	0.02378	315.604																			1033.89	9069.5
																				2.38	130.348	0.02379	231.755	1.9083	179.441	2.38552	501.806	0.02388	317.228																			1033.79	9079
																				2.391	130.682	0.0239	232.246	1.91793	180.379	2.39518	503.83	0.02397	318.923																			1033.69	9054
																				2.399	130.7	0.024	232.349	1.92798	181.227	2.40468	505.307	0.02408	320.47																			1033.59	9000.5
																				2.411	131.128	0.02409	231.958	1.93544	181.858	2.41236	506.683	0.02415	321.539																			1033.49	9098
																				2.42	131.157	0.0242	232.474	1.94303	182.156	2.42362	508.631	0.02427	323.851																			1033.39	9069.5
																				2.431	131.486	0.0243	232.55	1.94856	182.519	2.43501	510.716	0.02434	325.65																			1033.29	9139.5
																				2.44	131.56	0.02439	232.434	1.95616	182.995	2.44569	512.273	0.0245	327.231																			1033.19	9190.5
																				2.451	131.921	0.0245	232.841	1.96328	183.565	2.45549	513.964	0.02459	329.347																			1033.09	9006
																				2.461	132.006	0.02459	232.851	1.97425	185.499	2.46429	515.728	0.02469	331.057																			1032.99	9034.5
																				2.47	132.334	0.0247	232.824	1.98191	185.876	2.47578	517.529	0.02477	332.415																			1032.89	9055
																				2.48	132.386	0.0248	233.093	1.98942	186.294	2.48522	519.409	0.02486	333.776																			1032.79	9100
																				2.49	132.743	0.02489	233.133	1.99639	186.893	2.49602	520.723	0.02498	335.181																			1032.69	9040.5
																				2.501	132.91	0.025	233.21	2.00437	187.574	2.50445	522.068	0.02507	337.458																			1032.59	8997
																				2.51	133.089	0.0251	233.343	2.01283	188.264	2.51489	524.166	0.02517	339.235																			1032.49	9064
																				2.52	133.256	0.02519	233.351	2.01986	188.741	2.52626	525.708	0.02527	340.882																			1032.39	8995
																				2.53	133.469	0.02531	233.738	2.02728	189.441	2.53589	527.003	0.02535	342.078																			1032.29	9049.5
																				2.54	133.69	0.0254	233.617	2.03733	190.499	2.54341	528.427	0.02546	343.79																			1032.19	9004
																				2.549	133.779	0.02548	233.381	2.0444	191.284	2.55426	530.22	0.02554	345.493																			1032.09	9066.5
																				2.561	134.097	0.0256	233.959	2.05343	191.971	2.56479	531.687	0.02568	347.941																			1031.99	8979
																				2.569	134.15	0.02571	234.05	2.06166	192.643	2.57594	533.42	0.02578	349.467																			1031.89	8950.5
																				2.581	134.484	0.02579	233.765	2.06728	192.521	2.58602	535.082	0.02585	350.575																			1031.79	8987
																				2.589	134.518	0.0259	234.238	2.07481	193.311	2.59525	536.435	0.02592	352.364																			1031.69	8972
																				2.6	134.814	0.026	234.165	2.08489	194.734	2.60508	537.581	0.02606	354.337																			1031.59	8944
																				2.61	134.868	0.02608	233.988	2.09354	195.4	2.61451	538.839	0.02615	356.011																			1031.49	9117.5
																				2.621	135.275	0.0262	234.692	2.10056	195.61	2.62387	540.576	0.02626	358.105																			1031.39	8990
																				2.63	135.203	0.0263	234.641	2.108	195.829	2.63536	542.052	0.02639	359.8																			1031.29	8997
																				2.641	135.566	0.02639	234.268	2.11512	196.525	2.64336	543.102	0.02647	361.566																			1031.19	9027
																				2.65	135.637	0.0265	234.817	2.12536	197.833	2.65507	545.105	0.0266	363.026																			1031.09	9050
																				2.66	135.923	0.0266	234.878	2.13342	198.748	2.66694	546.87	0.02664	363.824																			1030.99	9034
																				2.67	135.932	0.02669	234.647	2.14237	199.293	2.67616	547.478	0.02673	365.648																			1030.89	9033
																				2.681	136.309	0.0268	235.016	2.14983	199.519	2.68513	548.83	0.02685	367.73																			1030.79	8981.5
																				2.69	136.337	0.02689	235.094	2.15585	199.789	2.6951	550.436	0.02695	369.353																			1030.69	8966
																				2.7	136.574	0.027	235.049	2.16396	200.432	2.705	551.652	0.02702	370.395																			1030.59	8977
																				2.711	136.73	0.0271	235.238	2.17161	201.315	2.71438	552.992	0.02713	372.073																			1030.49	8967
																				2.72	136.928	0.02719	235.173	2.18098	202.595	2.72575	554.291	0.02723	374.411																			1030.39	8878
																				2.73	137.079	0.0273	235.276	2.1892	203.151	2.73508	555.378	0.02736	376.382																			1030.29	9047.5
																				2.739	137.233	0.0274	235.468	2.19717	203.438	2.74546	556.613	0.02748	378.547																			1030.19	8963
																				2.75	137.439	0.02749	235.393	2.20559	204.456	2.75528	558.125	0.02759	380.667																			1030.09	8976.5
																				2.759	137.548	0.02761	235.796	2.21424	205.151	2.76664	559.389	0.02765	382.152																			1029.99	9050.5
																				2.771	137.834	0.0277	235.591	2.22188	205.592	2.77484	560.372	0.02777	383.19																			1029.89	8936
																				2.779	137.791	0.02778	235.536	2.2274	205.793	2.78532	561.766	0.02783	384.428																			1029.79	8903.5
																				2.791	138.135	0.0279	235.942	2.23587	206.569	2.79752	562.931	0.02791	385.732																			1029.69	8878
																				2.8	138.171	0.028	236.022	2.24486	207.417	2.80579	564.26	0.02802	387.666																			1029.59	8916
																				2.81	138.436	0.02808	235.699	2.25362	208.578	2.81665	565.365	0.02814	389.735																			1029.49	8946.5
																				2.82	138.427	0.0282	236.362	2.26168	209.249	2.82475	565.566	0.02827	392.33																			1029.39	8933.5
																				2.831	138.797	0.0283	236.27	2.26822	209.626	2.83519	567.083	0.02838	394.009																			1029.29	9026.5
																				2.84	138.711	0.02839	235.956	2.2755	209.982	2.8458	568.333	0.02845	394.687																			1029.19	8880
																				2.851	139.037	0.0285	236.559	2.28438	210.845	2.85766	569.351	0.02855	396.807																			1029.09	8865.5
																				2.86	139.066	0.0286	236.45	2.29059	211.094	2.86535	569.857	0.02868	399.319																			1028.99	8868
																				2.87	139.366	0.02869	236.184	2.29944	211.828	2.87708	571.582	0.02879	401.046																			1028.89	8850.5
																				2.88	139.368	0.0288	236.905	2.30746	213.471	2.88735	572.722	0.0289	402.719																			1028.79	8880.5
																				2.89	139.721	0.0289	236.701	2.31608	214.059	2.89755	572.975	0.02898	404.272																			1028.69	8835.5
																				2.9	139.709	0.02899	236.503	2.32284	214.153	2.90599	573.961	0.02907	405.36																			1028.59	8865
																				2.91	140.002	0.0291	236.912	2.3318	215.22	2.91597	575.241	0.02914	406.639																			1028.49	8885.5
																				2.921	140.108	0.02919	236.975	2.34071	216.206	2.92686	575.945	0.02927	408.781																			1028.39	8841
																				2.93	140.219	0.0293	236.981	2.3494	216.76	2.93558	576.629	0.02936	411.002																			1028.29	8914.5
																				2.94	140.38	0.0294	237.182	2.35626	217.483	2.94589	577.271	0.02947	412.651																			1028.19	8976.5
																				2.95	140.569	0.02949	236.999	2.36419	217.752	2.95607	578.489	0.02952	413.692																			1028.09	8924
																				2.96	140.671	0.0296	237.167	2.37253	218.131	2.96757	579.637	0.02967	415.484																			1027.99	8913
																				2.969	140.791	0.0297	237.402	2.37999	219.089	2.97699	580.487	0.02976	417.319																			1027.89	8901.5
																				2.981	141.019	0.02979	237.29	2.3878	220.034	2.98724	581.025	0.02984	419.125																			1027.79	8920
																				2.989	141.014	0.0299	237.644	2.39587	220.672	2.99679	581.497	0.02993	420.69																			1027.69	8904.5
																				3.001	141.249	0.03	237.515	2.40375	221.235	3.00669	582.35	0.03007	422.033																			1027.59	8904.5
																				3.009	141.279	0.03008	237.376	2.41423	222.568	3.01759	583.206	0.03018	424.351																			1027.49	8982.5
																				3.02	141.515	0.0302	238.033	2.4223	223.537	3.02793	584.029	0.03025	425.793																			1027.39	8886
																				3.029	141.533	0.0303	237.908	2.42868	223.548	3.03655	584.61	0.03034	427.708																			1027.29	8941
																				3.041	141.854	0.03038	237.562	2.43615	223.659	3.04677	584.973	0.03048	429.31																			1027.19	8929
																				3.049	141.724	0.0305	238.147	2.44311	224.354	3.0562	585.287	0.03055	431.023																			1027.09	9023.5
																				3.061	142.105	0.0306	238.15	2.45484	226.388	3.06728	586.194	0.03067	432.654																			1026.99	8965
																				3.07	142.098	0.03069	237.833	2.46171	225.856	3.07737	586.993	0.03076	434.74																			1026.89	8889
																				3.08	142.31	0.0308	238.238	2.4671	226.291	3.08664	587.394	0.03087	436.386																			1026.79	8851.5
																				3.09	142.324	0.0309	238.3	2.47601	227.494	3.0975	587.756	0.03095	438.004																			1026.69	8900.5
																				3.101	142.722	0.03099	238.095	2.48509	228.652	3.10953	588.709	0.03106	439.791																			1026.59	8927
																				3.11	142.629	0.0311	238.534	2.49344	229.184	3.11653	588.684	0.03115	441.123																			1026.49	8912.5
																				3.12	142.925	0.03119	238.429	2.50268	229.961	3.12651	589.044	0.03126	442.658																			1026.39	8932.5
																				3.13	142.927	0.03129	238.349	2.5083	230.206	3.13818	590.187	0.03133	444.343																			1026.29	8965
																				3.14	143.173	0.0314	238.66	2.51801	231.286	3.14764	590.613	0.03146	446.134																			1026.19	8953
																				3.151	143.243	0.03149	238.631	2.52702	231.913	3.15635	590.466	0.03154	447.679																			1026.09	8957
																				3.16	143.407	0.03161	238.854	2.53078	231.373	3.16465	590.75	0.03164	449.171																			1025.99	8980
																				3.17	143.463	0.0317	238.74	2.54065	232.807	3.17836	591.978	0.03177	450.953																			1025.89	9047
																				3.18	143.686	0.03179	238.65	2.54795	233.877	3.18858	592.121	0.03185	452.84																			1025.79	8937
																				3.191	143.832	0.0319	238.981	2.55705	234.611	3.19824	592.216	0.03195	454.901																			1025.69	8906.5
																				3.199	143.842	0.032	239.003	2.56465	234.979	3.20658	592.479	0.03206	456.977																			1025.59	8925
																				3.211	144.051	0.03208	238.827	2.57304	235.663	3.2172	592.978	0.03219	458.858																			1025.49	8958
																				3.22	144.155	0.0322	239.332	2.58055	236.254	3.22769	593.382	0.03227	460.132																			1025.39	9035
																				3.23	144.307	0.0323	239.186	2.58983	237.436	3.23742	593.706	0.03241	461.608																			1025.29	9036
																				3.239	144.336	0.03239	239.039	2.59806	237.763	3.24716	593.907	0.03247	463.478																			1025.19	9097.5
																				3.251	144.584	0.0325	239.472	2.60194	237.233	3.25713	594.077	0.03257	465.088																			1025.09	9104
																				3.259	144.533	0.0326	239.381	2.612	238.997	3.26716	594.157	0.03269	466.61																			1024.99	9083
																				3.271	144.854	0.03268	239.104	2.6198	239.72	3.27667	594.557	0.03276	467.685																			1024.89	9056.5
																				3.279	144.742	0.0328	239.705	2.62877	240.393	3.28647	594.7	0.03287	469.699																			1024.79	9044.5
																				3.29	145.001	0.0329	239.619	2.63535	240.837	3.29666	595.057	0.03298	471.905																			1024.69	9085
																				3.3	145.016	0.03299	239.352	2.64565	241.943	3.30711	595.392	0.03307	473.685																			1024.59	9121
																				3.311	145.304	0.0331	239.747	2.65272	242.512	3.31868	595.985	0.03321	475.6																			1024.49	9086
																				3.32	145.18	0.0332	239.871	2.66158	243.218	3.32837	595.685	0.0333	477.281																			1024.39	9083.5
																				3.331	145.545	0.0333	239.71	2.66976	243.604	3.33805	596.101	0.03337	478.169																			1024.29	9209
																				3.34	145.548	0.0334	239.934	2.67582	244.284	3.34659	595.9	0.03346	479.622																			1024.19	9170.5
																				3.35	145.73	0.03348	239.805	2.68444	244.907	3.35882	596.273	0.03355	481.284																			1024.09	9163
																				3.36	145.763	0.0336	240.001	2.69318	245.459	3.36882	596.477	0.03369	483.197																			1023.99	9334
																				3.37	146.01	0.0337	240.123	2.70046	246.055	3.37871	596.627	0.03377	485.103																			1023.89	9293.5
																				3.381	146.06	0.03379	240.04	2.70767	246.483	3.38973	596.962	0.03387	486.544																			1023.79	9328
																				3.39	146.225	0.0339	240.22	2.7155	247.046	3.39836	597.222	0.03396	487.835																			1023.69	9433
																				3.4	146.313	0.034	240.222	2.72532	248.618	3.41012	597.13	0.03404	489.306																			1023.59	9522.5
																				3.41	146.395	0.03408	240.053	2.73439	249.2	3.41922	596.725	0.03416	491.338																			1023.49	9563.5
																				3.421	146.579	0.03421	240.691	2.74119	249.403	3.42809	596.574	0.03427	493.599																			1023.39	9669.5
																				3.429	146.542	0.0343	240.484	2.74828	249.844	3.43857	596.686	0.03438	495.091																			1023.29	9704
																				3.441	146.767	0.03438	240.256	2.75555	250.311	3.44717	596.881	0.03447	496.525																			1023.19	9896.5
																				3.45	146.77	0.0345	240.827	2.76468	251.159	3.45741	596.781	0.03456	497.919																			1023.09	10055
																				3.46	146.965	0.0346	240.751	2.77333	252.074	3.46762	597.025	0.03465	499.405																			1022.99	10366.5
																				3.469	146.917	0.03469	240.401	2.78129	252.587	3.47953	597.356	0.03477	501.198																			1022.89	10545.5
																				3.481	147.18	0.0348	240.983	2.78805	252.791	3.4893	597.276	0.03482	502.878																			1022.79	10733
																				3.49	147.126	0.0349	240.812	2.79615	253.411	3.49907	597.14	0.03499	504.467																			1022.69	11061
																				3.501	147.376	0.03499	240.55	2.80492	254.089	3.50964	597.489	0.03506	506.361																			1022.59	11297.5
																				3.51	147.354	0.0351	241.135	2.81156	254.848	3.51908	597.592	0.03519	507.816																			1022.49	11602.5
																				3.521	147.621	0.0352	241.017	2.82161	255.847	3.5296	597.18	0.03525	509.097																			1022.39	11897.5
																				3.53	147.57	0.03529	240.746	2.83039	256.522	3.53844	596.71	0.03538	510.926																			1022.29	12160.5
																				3.541	147.884	0.0354	241.111	2.83983	257.17	3.54736	596.761	0.03547	512.431																			1022.19	12422
																				3.55	147.81	0.03549	241.187	2.84508	256.849	3.55788	597.082	0.03554	514.029																			1022.09	12702.5
																				3.56	148.042	0.0356	241.113	2.85256	257.653	3.57051	597.048	0.03568	515.896																			1021.99	12960.5
																				3.571	148.094	0.0357	241.178	2.8619	258.606	3.57823	596.911	0.03579	517.871																			1021.89	12874.5
																				3.58	148.206	0.03579	241.221	2.86975	259.314	3.58893	597.393	0.03589	519.673																			1021.79	12917
																				3.591	148.268	0.0359	241.282	2.87753	259.781	3.60044	597.099	0.03595	521																			1021.69	12975.5
																				3.6	148.41	0.036	241.392	2.88538	260.157	3.60847	596.665	0.03604	521.849																			1021.59	12870.5
																				3.61	148.469	0.03609	241.269	2.89205	260.685	3.61982	596.922	0.03609	522.685																			1021.49	12683
																				3.619	148.519	0.0362	241.52	2.90086	261.049	3.6284	596.695	0.03623	524.365																			1021.39	12511.5
																				3.631	148.726	0.0363	241.43	2.90752	261.723	3.63938	596.594	0.03635	527.131																			1021.29	12065.5
																				3.639	148.708	0.03639	241.391	2.91695	262.668	3.64835	596.227	0.03648	529.512																			1021.19	11791
																				3.651	148.88	0.0365	241.807	2.92465	263.326	3.66048	596.57	0.03659	530.663																			1021.09	11453
																				3.659	148.852	0.0366	241.7	2.93297	264.139	3.66987	596.538	0.03667	532.184																			1020.99	11079.5
																				3.671	149.093	0.03668	241.461	2.94128	264.831	3.68117	596.199	0.03678	533.885																			1020.89	10859.5
																				3.679	149.004	0.0368	242.032	2.94941	265.271	3.68885	596.027	0.0369	536.024																			1020.79	10619.5
																				3.691	149.298	0.0369	241.858	2.95622	265.858	3.69993	596.177	0.03699	536.952																			1020.69	10375
																				3.699	149.149	0.03699	241.619	2.96528	266.23	3.70908	595.92	0.03706	538.088																			1020.59	10198.5
																				3.711	149.432	0.0371	242.126	2.97194	266.725	3.7193	595.625	0.03715	539.138																			1020.49	9977
																				3.72	149.358	0.0372	242.129	2.98094	267.667	3.72936	595.7	0.03723	540.889																			1020.39	9830
																				3.73	149.575	0.03729	241.779	2.98998	268.381	3.73966	595.794	0.03736	542.499																			1020.29	9778.5
																				3.74	149.498	0.03741	242.352	2.99727	269.084	3.74908	595.539	0.03746	544.801																			1020.19	9583
																				3.751	149.818	0.03749	242.044	3.00549	269.712	3.76042	595.573	0.03759	546.51																			1020.09	9641.5
																				3.76	149.699	0.03759	241.842	3.01236	270.062	3.77038	595.423	0.03768	547.803																			1019.99	9599
																				3.77	149.928	0.0377	242.377	3.02081	270.521	3.77972	595.072	0.03777	548.764																			1019.89	9486
																				3.78	149.929	0.0378	242.399	3.0283	270.969	3.78848	594.621	0.03784	549.983																			1019.79	9445
																				3.79	150.136	0.0379	242.186	3.03651	271.385	3.79936	594.676	0.03798	553.055																			1019.69	9412.5
																				3.8	150.104	0.03799	242.331	3.04475	272.165	3.81033	594.766	0.0381	554.162																			1019.59	9354.5
																				3.81	150.294	0.03809	242.407	3.05311	273.332	3.8209	594.803	0.03815	554.978																			1019.49	9327
																				3.82	150.312	0.0382	242.476	3.06217	274.062	3.83018	594.247	0.03826	556.235																			1019.39	9349
																				3.83	150.459	0.0383	242.622	3.06786	273.675	3.83967	594.048	0.03838	558.518																			1019.29	9260.5
																				3.841	150.564	0.03839	242.495	3.07661	274.727	3.85165	594.174	0.03846	560.304																			1019.19	9309.5
																				3.849	150.524	0.0385	242.608	3.08644	275.678	3.86134	593.856	0.03859	561.915																			1019.09	9216.5
																				3.86	150.663	0.0386	242.69	3.09441	275.826	3.8686	593.616	0.03864	562.992																			1018.99	9154.5
																				3.87	150.794	0.03868	242.523	3.10182	276.543	3.88042	593.674	0.03875	564.046																			1018.89	9152.5
																				3.88	150.861	0.0388	243.027	3.10847	277.171	3.88966	593.686	0.03887	565.225																			1018.79	9094.5
																				3.889	150.836	0.0389	242.896	3.11806	277.735	3.89921	593.333	0.03896	566.884																			1018.69	9078.5
																				3.901	151.08	0.03898	242.599	3.1266	278.394	3.9102	592.945	0.03903	568.846																			1018.59	9119.5
																				3.909	150.998	0.0391	243.244	3.13435	278.963	3.92007	592.881	0.03915	570.202																			1018.49	9070.5
																				3.92	151.184	0.0392	243.041	3.14172	279.42	3.92937	593.027	0.03924	571.848																			1018.39	9122.5
																				3.929	151.126	0.03928	242.744	3.14964	280.104	3.93905	592.55	0.03932	573.152																			1018.29	8991.5
																				3.941	151.348	0.0394	243.346	3.15735	280.669	3.94717	592.427	0.03945	574.631																			1018.19	9110
																				3.95	151.284	0.0395	243.298	3.165	281.068	3.96077	592.894	0.03953	576.203																			1018.09	9056
																				3.96	151.533	0.03959	242.954	3.17307	281.508	3.97191	592.827	0.03964	577.776																			1017.99	9050
																				3.97	151.393	0.0397	243.599	3.18033	281.827	3.98076	592.006	0.03974	579.243																			1017.89	9057
																				3.981	151.684	0.03979	243.272	3.19009	283.086	3.98952	591.968	0.03987	581.222																			1017.79	8995.5
																				3.99	151.652	0.03989	243.067	3.19843	283.782	4.00107	592.33	0.03997	582.78																			1017.69	9019.5
																				4	151.806	0.04	243.638	3.20435	283.838	4.00975	591.902	0.04009	584.536																			1017.59	8914
																				4.01	151.739	0.0401	243.601	3.21241	284.005	4.01896	591.164	0.04021	586.128																			1017.49	8876
																				4.021	152.032	0.0402	243.375	3.21833	284.129	4.03048	591.589	0.04028	587.111																			1017.39	9034.5
																				4.031	152.002	0.0403	243.565	3.22776	285.14	4.04048	591.246	0.04037	588.399																			1017.29	8989
																				4.04	152.104	0.04039	243.644	3.23776	286.985	4.04897	590.77	0.04048	590.345																			1017.19	8888.5
																				4.05	152.132	0.0405	243.612	3.24571	287.25	4.0596	590.664	0.0406	591.917																			1017.09	9015.5
																				4.06	152.249	0.0406	243.678	3.25356	287.84	4.07001	590.726	0.04068	593.324																			1016.99	8980.5
																				4.071	152.359	0.04068	243.466	3.26186	288.422	4.08006	590.612	0.04077	594.619																			1016.89	8923.5
																				4.079	152.381	0.04081	243.788	3.26966	288.643	4.09012	590.654	0.04087	595.874																			1016.79	8960.5
																				4.09	152.469	0.0409	243.767	3.27628	289.228	4.10024	590.53	0.04098	597.293																			1016.69	8841.5
																				4.099	152.509	0.04098	243.536	3.28551	289.911	4.10997	590.275	0.04103	598.307																			1016.59	8900
																				4.111	152.7	0.0411	244.022	3.29294	290.426	4.11939	589.824	0.04113	599.832																			1016.49	8868.5
																				4.119	152.577	0.0412	243.89	3.30146	291.043	4.13009	590.007	0.04124	601.486																			1016.39	8890.5
																				4.13	152.807	0.04129	243.765	3.30943	291.424	4.13904	589.438	0.04132	602.699																			1016.29	8915
																				4.139	152.755	0.04141	244.287	3.31728	291.896	4.15086	589.756	0.04142	604.298																			1016.19	8979
																				4.151	152.975	0.0415	244.047	3.32494	292.479	4.161	589.557	0.04156	606.112																			1016.09	8907.5
																				4.159	152.832	0.04158	243.726	3.33308	292.918	4.16846	589.152	0.04166	607.424																			1015.99	8940.5
																				4.171	153.129	0.0417	244.326	3.34043	293.461	4.17967	589.178	0.04172	608.774																			1015.89	8968
																				4.18	153.003	0.0418	244.299	3.3491	293.988	4.19047	589.039	0.04188	610.51																			1015.79	8864
																				4.191	153.269	0.04189	244.031	3.35761	294.448	4.19995	588.836	0.042	612.205																			1015.69	8872
																				4.2	153.156	0.04199	244.292	3.36337	295.052	4.21196	588.828	0.04211	613.763																			1015.59	8896.5
																				4.21	153.37	0.04209	244.341	3.37264	295.786	4.21936	588.25	0.04216	615.127																			1015.49	8967
																				4.22	153.346	0.04219	244.152	3.38046	296.235	4.22951	588.287	0.04228	616.474																			1015.39	8967
																				4.23	153.538	0.0423	244.482	3.38907	297.153	4.24003	588.257	0.0424	617.381																			1015.29	8927
																				4.241	153.472	0.04239	244.429	3.39692	297.318	4.2505	588.018	0.04247	618.604																			1015.19	8779
																				4.25	153.647	0.0425	244.357	3.40513	298.006	4.25959	587.684	0.04257	620.405																			1015.09	8835
																				4.261	153.71	0.0426	244.536	3.41406	298.667	4.2709	587.593	0.04266	621.645																			1014.99	8795
																				4.27	153.746	0.04269	244.432	3.42108	298.986	4.28198	587.919	0.04278	623.54																			1014.89	8914.5
																				4.28	153.795	0.0428	244.615	3.42828	299.405	4.29122	587.462	0.04291	624.967																			1014.79	8890.5
																				4.29	153.874	0.04289	244.467	3.43769	299.86	4.29857	586.756	0.04297	626.265
																				4.3	153.962	0.04298	244.501	3.44386	300.351	4.3092	586.55	0.04307	627.771
																				4.309	153.951	0.0431	244.856	3.45233	300.853	4.31907	586.698	0.04319	629.024
																				4.32	154.106	0.0432	244.723	3.46001	301.493	4.33002	587.059	0.04328	630.223
																				4.329	154.04	0.04328	244.46	3.46931	302.257	4.33966	586.812	0.04335	631.451
																				4.341	154.223	0.0434	244.905	3.47754	303.116	4.34991	586.649	0.0435	632.638
																				4.349	154.12	0.0435	244.877	3.48552	303.332	4.36028	586.515	0.04359	633.822
																				4.36	154.329	0.04359	244.547	3.49451	303.979	4.37189	586.412	0.04363	635.172
																				4.37	154.238	0.0437	245.126	3.50187	304.596	4.37993	586.455	0.04375	636.79
																				4.381	154.461	0.0438	244.961	3.51081	305.076	4.39072	586.028	0.04384	638.272
																				4.39	154.326	0.04389	244.684	3.51767	305.507	4.40139	585.866	0.04396	639.831
																				4.401	154.593	0.044	245.114	3.52533	305.81	4.41149	585.692	0.04406	640.871
																				4.41	154.497	0.0441	245.268	3.53252	306.101	4.41941	585.357	0.04421	642.272
																				4.42	154.659	0.04419	244.845	3.5395	306.538	4.43149	585.625	0.04425	643.101
																				4.431	154.632	0.0443	245.179	3.54898	308.044	4.44114	585.349	0.04435	645.191
																				4.441	154.816	0.04439	245.279	3.55728	308.331	4.45036	584.746	0.04447	646.791
																				4.45	154.734	0.0445	245.213	3.56541	308.59	4.46155	584.868	0.04459	648.074
																				4.46	154.877	0.0446	245.275	3.5734	309.098	4.46908	584.497	0.04468	649.863
																				4.471	154.923	0.04468	245.213	3.58092	309.764	4.47992	584.447	0.04475	650.16
																				4.48	154.954	0.0448	245.41	3.588	309.838	4.48945	584.179	0.04484	650.917
																				4.491	155.034	0.0449	245.457	3.59622	310.5	4.49948	584.078	0.04494	652.714
																				4.499	155.04	0.04499	245.173	3.60481	311.479	4.50929	584.083	0.04506	654.096
																				4.511	155.123	0.0451	245.63	3.61396	312.096	4.51927	584.04	0.04517	655.382
																				4.519	155.124	0.0452	245.394	3.62221	312.593	4.53016	584.019	0.04525	657.111
																				4.53	155.275	0.04528	245.227	3.62962	312.995	4.54032	583.678	0.04535	658.16
																				4.539	155.166	0.04541	245.898	3.63635	312.937	4.55072	583.805	0.04545	659.507
																				4.551	155.392	0.0455	245.674	3.64368	313.434	4.5595	583.49	0.04555	660.632
																				4.559	155.278	0.04558	245.247	3.65259	314.53	4.57071	583.495	0.0457	662.867
																				4.57	155.458	0.0457	246.033	3.66246	315.275	4.57904	583.111	0.04582	664.813
																				4.579	155.368	0.0458	245.845	3.66864	315.683	4.59099	583.095	0.04589	665.131
																				4.591	155.605	0.04589	245.457	3.67599	316.142	4.59986	582.682	0.04597	666.046
																				4.6	155.446	0.046	245.951	3.68508	316.728	4.60934	582.489	0.04607	667.571
																				4.611	155.691	0.0461	245.982	3.69144	317.356	4.62004	582.73	0.0462	668.924
																				4.62	155.539	0.04619	245.74	3.70099	318.035	4.63109	582.765	0.04629	670.751
																				4.631	155.793	0.0463	246.122	3.70945	318.557	4.64054	582.111	0.04642	672.345
																				4.64	155.667	0.04639	246.041	3.71692	318.889	4.65079	582.08	0.04648	672.968
																				4.65	155.871	0.04649	245.776	3.72339	319.136	4.66037	582.297	0.04655	673.989
																				4.66	155.733	0.0466	246.136	3.73273	320.047	4.67002	582.253	0.04663	674.627
																				4.671	156.046	0.04669	246.037	3.74058	320.576	4.67889	582.029	0.04671	675.496
																				4.68	155.933	0.0468	246.206	3.74822	321.183	4.69184	581.875	0.04684	677.176
																				4.69	156.052	0.0469	246.101	3.75582	321.481	4.70033	581.624	0.04698	678.714
																				4.701	156.074	0.04698	246.098	3.76494	321.988	4.71059	581.475	0.04708	680.117
																				4.71	156.201	0.04711	246.364	3.77342	322.891	4.72094	581.377	0.04717	681.41
																				4.72	156.2	0.0472	246.338	3.78237	323.658	4.73072	581.147	0.04728	682.126
																				4.73	156.247	0.04728	246.061	3.79011	324.126	4.74135	580.93	0.04736	683.413
																				4.74	156.286	0.0474	246.467	3.7973	324.331	4.74911	580.598	0.04747	684.628
																				4.75	156.33	0.0475	246.411	3.80493	324.647	4.7613	580.858	0.04757	685.58
																				4.761	156.449	0.04758	246.17	3.81388	325.236	4.76977	580.613	0.04764	687.266
																				4.769	156.342	0.0477	246.691	3.82019	325.741	4.78163	580.719	0.04777	688.659
																				4.78	156.505	0.0478	246.452	3.8282	326.175	4.78966	580.381	0.04787	690.4
																				4.789	156.466	0.04788	246.284	3.83778	327.232	4.80053	580.225	0.04798	691.765
																				4.8	156.632	0.048	246.816	3.84664	327.954	4.80969	580	0.04812	692.702
																				4.809	156.484	0.0481	246.706	3.85486	328.359	4.82141	579.994	0.0482	694.108
																				4.821	156.741	0.04818	246.303	3.86274	328.294	4.82957	579.815	0.0483	695.096
																				4.83	156.606	0.0483	246.852	3.86972	328.419	4.83982	579.911	0.04841	695.718
																				4.841	156.783	0.0484	246.789	3.87565	328.735	4.85102	579.909	0.04848	696.898
																				4.85	156.674	0.04849	246.526	3.88416	329.624	4.86008	579.71	0.04853	697.543
																				4.861	156.902	0.0486	246.85	3.89273	330.431	4.87102	579.425	0.04866	698.765
																				4.87	156.798	0.04869	246.865	3.90259	331.34	4.88072	579.13	0.04876	700.524
																				4.88	157.008	0.0488	246.671	3.9106	331.449	4.89088	579.084	0.04888	702.183
																				4.89	156.872	0.0489	246.948	3.91643	331.374	4.89919	579.02	0.04898	703.494
																				4.9	157.099	0.04899	246.914	3.92486	331.666	4.91016	578.755	0.04908	704.108
																				4.911	157.071	0.0491	246.919	3.93182	332.688	4.92039	579.022	0.04918	704.862
																				4.92	157.152	0.0492	247.019	3.94217	334.114	4.93184	578.953	0.04927	706.069
																				4.93	157.117	0.04929	246.979	3.95048	334.514	4.94073	578.761	0.04939	707.39
																				4.94	157.242	0.04941	247.152	3.95895	334.461	4.94996	578.303	0.04948	709.248
																				4.95	157.278	0.0495	247.017	3.96408	334.424	4.95836	578.173	0.04962	710.739
																				4.959	157.259	0.04958	246.845	3.97245	334.806	4.97081	578.236	0.04971	711.616
																				4.97	157.383	0.0497	247.243	3.97965	335.451	4.97892	578.061	0.04978	711.913
																				4.979	157.346	0.04981	247.232	3.98854	336.134	4.99059	578.222	0.04988	712.972
																				4.991	157.491	0.04989	247.01	3.99676	336.893	5.0003	578.143	0.04997	713.889
																				4.999	157.402	0.05	247.389	4.00627	337.448	5.01126	577.991	0.05005	715.332
																				5.01	157.557	0.0501	247.298	4.01473	337.724	5.02045	577.829	0.05019	716.662
																				5.02	157.481	0.05018	247.107	4.02093	337.906	5.03216	577.741	0.05029	718.242
																				5.031	157.694	0.0503	247.682	4.0292	338.657	5.03907	577.385	0.0504	719.361
																				5.039	157.474	0.0504	247.479	4.03767	339.341	5.05067	577.223	0.05046	720.2
																				5.051	157.746	0.05049	247.132	4.04634	339.833	5.06226	577.489	0.05056	720.931
																				5.06	157.614	0.0506	247.715	4.05341	340.035	5.06984	576.897	0.05067	721.453
																				5.071	157.782	0.0507	247.633	4.06015	340.035	5.07907	576.772	0.05072	722.333
																				5.08	157.635	0.05079	247.302	4.06698	340.414	5.0907	577.119	0.05083	723.767
																				5.091	157.899	0.05089	247.739	4.07721	341.696	5.10067	576.735	0.05093	724.826
																				5.1	157.795	0.051	247.807	4.08566	342.374	5.11092	576.655	0.05099	725.836
																				5.11	157.931	0.0511	247.565	4.09374	342.549	5.11999	576.509	0.05119	727.641
																				5.121	157.907	0.0512	247.871	4.10049	342.574	5.13073	576.384	0.05127	729.25
																				5.13	158.004	0.05129	247.755	4.10804	343.236	5.14112	576.371	0.05138	730.217
																				5.14	157.993	0.05139	247.635	4.117	344.154	5.14951	575.952	0.05149	731.114
																				5.15	158.065	0.0515	247.906	4.12448	344.166	5.15958	576.439	0.05158	731.941
																				5.16	158.096	0.05159	247.848	4.13325	344.726	5.17297	576.584	0.05166	733.129
																				5.17	158.122	0.05171	248.064	4.14014	345.178	5.17986	575.936	0.05178	733.845
																				5.181	158.227	0.0518	247.905	4.15077	346.162	5.19177	575.683	0.05186	734.594
																				5.189	158.102	0.05188	247.87	4.15798	346.848	5.20033	575.667	0.05192	735.244
																				5.201	158.281	0.052	248.108	4.16587	346.999	5.20975	575.66	0.05203	736.393
																				5.209	158.189	0.0521	248.225	4.17283	347.111	5.2204	575.419	0.05216	737.613
																				5.22	158.303	0.05218	247.819	4.18137	347.525	5.23055	575.176	0.05224	739.151
																				5.229	158.19	0.0523	248.412	4.18794	347.767	5.24018	575.01	0.05239	740.462
																				5.241	158.429	0.0524	248.163	4.19576	348.231	5.25129	575.294	0.05249	741.308
																				5.249	158.244	0.05248	247.94	4.20572	348.958	5.26282	575.295	0.05259	742.586
																				5.261	158.463	0.0526	248.545	4.21183	349.448	5.27057	574.955	0.05274	743.765
																				5.27	158.324	0.0527	248.335	4.22307	350.226	5.28117	574.645	0.05281	743.916
																				5.28	158.521	0.05279	248.013	4.23068	350.742	5.29011	574.494	0.05287	744.322
																				5.29	158.368	0.05291	248.677	4.2379	351.025	5.30044	574.535	0.05297	745.533
																				5.3	158.622	0.053	248.413	4.24524	351.527	5.31027	574.415	0.05308	746.551
																				5.31	158.458	0.05309	248.056	4.25409	351.7	5.31906	574.049	0.05316	747.449
																				5.32	158.688	0.0532	248.57	4.26048	351.89	5.33143	574.216	0.05328	748.874
																				5.331	158.626	0.0533	248.564	4.26916	352.444	5.33999	574.058	0.05335	749.814
																				5.34	158.684	0.0534	248.428	4.27878	353.747	5.3504	574.228	0.0535	750.936
																				5.35	158.664	0.0535	248.678	4.28741	354.377	5.36058	573.924	0.05358	752.151
																				5.36	158.785	0.05359	248.503	4.29401	353.781	5.36995	573.677	0.05367	752.984
																				5.37	158.743	0.0537	248.517	4.29886	353.688	5.38085	573.668	0.05378	753.604
																				5.38	158.775	0.0538	248.588	4.31003	355.124	5.38965	573.571	0.05386	754.417
																				5.391	158.858	0.05389	248.661	4.31876	356.053	5.40009	573.724	0.05396	755.101
																				5.399	158.826	0.054	248.819	4.3257	355.799	5.40911	573.332	0.0541	756.05
																				5.411	158.917	0.0541	248.779	4.33235	355.588	5.41847	573.123	0.05418	756.731
																				5.419	158.864	0.05418	248.556	4.34024	356.502	5.42948	573.292	0.05428	757.604
																				5.43	158.964	0.05431	249.123	4.34874	357.539	5.44005	573.069	0.05434	758.805
																				5.439	158.904	0.0544	248.923	4.35788	357.986	5.45046	572.951	0.05448	759.602
																				5.451	159.111	0.05448	248.645	4.36568	358.351	5.45896	572.75	0.05456	760.545
																				5.459	158.872	0.0546	249.179	4.37422	358.817	5.47072	572.602	0.05466	760.97
																				5.471	159.126	0.0547	249.141	4.38123	359.005	5.48021	572.432	0.05474	761.705
																				5.48	159.01	0.05479	248.752	4.3896	359.39	5.49111	572.689	0.05486	763.109
																				5.49	159.13	0.0549	249.225	4.39761	359.739	5.50016	572.419	0.05495	763.934
																				5.5	158.981	0.055	249.187	4.4049	360.1	5.51051	572.269	0.05506	764.995
																				5.511	159.255	0.05509	248.905	4.41196	360.595	5.52046	572.294	0.05519	766.164
																				5.52	159.06	0.0552	249.409	4.42201	361.405	5.52971	572.02	0.0553	767.124
																				5.53	159.257	0.05529	249.215	4.43001	361.941	5.5401	572.125	0.0554	767.686
																				5.54	159.147	0.05539	248.992	4.43714	362.368	5.55083	571.965	0.05548	768.127
																				5.55	159.335	0.0555	249.354	4.44525	362.784	5.56093	571.824	0.05555	768.933
																				5.561	159.253	0.05559	249.354	4.45366	362.959	5.57039	571.77	0.05571	769.88
																				5.57	159.389	0.0557	249.366	4.46161	363.293	5.58051	571.724	0.05579	770.107
																				5.58	159.315	0.0558	249.364	4.46834	363.688	5.59035	571.803	0.05588	770.448
																				5.59	159.488	0.05589	249.312	4.47568	364.142	5.60128	571.658	0.05598	771.346
																				5.601	159.501	0.056	249.465	4.48377	364.56	5.6114	571.466	0.05607	772.53
																				5.61	159.473	0.0561	249.508	4.49369	365.421	5.62142	571.51	0.05623	773.731
																				5.62	159.496	0.05618	249.308	4.5021	366.251	5.63119	571.191	0.05631	774.081
																				5.63	159.559	0.05631	249.747	4.51076	366.837	5.64136	571.146	0.05637	773.479
																				5.64	159.577	0.0564	249.506	4.51841	367.098	5.65139	571.026	0.05644	774.165
																				5.649	159.529	0.05649	249.394	4.52575	366.928	5.66085	570.817	0.0566	775.779
																				5.661	159.623	0.0566	249.843	4.53208	367.227	5.6713	570.653	0.05666	776.8
																				5.669	159.532	0.0567	249.674	4.54098	367.456	5.67996	570.665	0.05679	777.071
																				5.681	159.727	0.05678	249.366	4.54807	368	5.68918	570.238	0.05687	777.27
																				5.689	159.555	0.0569	249.98	4.55744	368.8	5.70026	570.145	0.057	778.94
																				5.7	159.723	0.057	249.864	4.56426	369.086	5.7117	570.411	0.0571	779.442
																				5.71	159.62	0.05709	249.507	4.57321	369.696	5.71965	570.209	0.05722	779.573
																				5.721	159.851	0.0572	249.989	4.58227	370.703	5.73193	570.061	0.05728	779.833
																				5.729	159.606	0.0573	249.978	4.59171	371.474	5.74051	570.177	0.05739	780.383
																				5.741	159.882	0.0574	249.751	4.59949	371.209	5.75068	570.043	0.05749	780.73
																				5.75	159.783	0.0575	249.985	4.60508	370.978	5.76095	569.908	0.05755	781.841
																				5.76	159.908	0.05759	249.894	4.61282	371.366	5.772	569.816	0.05768	782.355
																				5.77	159.804	0.0577	249.912	4.62072	371.856	5.78006	569.755	0.05779	782.896
																				5.78	159.995	0.0578	250.11	4.62921	372.377	5.79001	569.525	0.05787	783.719
																				5.79	159.901	0.05789	250.046	4.63691	372.945	5.80047	569.295	0.05799	784.251
																				5.8	160.022	0.058	250.03	4.64518	373.595	5.81021	569.21	0.05809	785.126
																				5.81	159.987	0.0581	250.022	4.65449	374.031	5.82122	569.261	0.05818	785.437
																				5.82	160.032	0.05818	249.925	4.66124	374.092	5.83245	569.083	0.05831	785.931
																				5.831	160.081	0.05831	250.361	4.66953	374.587	5.84152	569.153	0.05839	786.476
																				5.839	160.028	0.0584	250.229	4.677	374.946	5.85052	568.963	0.05851	786.905
																				5.85	160.112	0.05848	249.965	4.6862	375.582	5.85888	568.956	0.0586	787.307
																				5.86	160.08	0.0586	250.416	4.69338	375.863	5.86949	568.614	0.05869	787.652
																				5.87	160.191	0.0587	250.303	4.70066	376.153	5.8818	568.892	0.05958	-7.68922
																				5.879	160.077	0.05879	250.044	4.71033	376.309	5.89169	568.683	0.05924	-6.75667
																				5.891	160.228	0.0589	250.591	4.71577	376.318	5.90027	568.356	0.0593	-6.49205
																				5.899	160.12	0.059	250.369	4.72337	376.786	5.91015	568.299	0.05932	-6.17087
																				5.91	160.269	0.05908	250.094	4.73376	377.688	5.9208	568.086
																				5.92	160.147	0.0592	250.718	4.7409	378.088	5.93035	568.129
																				5.931	160.312	0.0593	250.519	4.74867	378.458	5.94024	568.345
																				5.94	160.166	0.05939	250.188	4.75691	379.079	5.95108	567.956
																				5.951	160.39	0.0595	250.747	4.76419	379.57	5.95925	567.665
																				5.96	160.22	0.0596	250.66	4.77354	380.26	5.96958	567.813
																				5.97	160.39	0.0597	250.475	4.78147	380.519	5.98112	567.653
																				5.981	160.337	0.05979	250.62	4.78915	380.617	5.99067	567.764
																				5.99	160.427	0.05989	250.686	4.79717	380.899	6.00039	567.756
																				6	160.364	0.06	250.625	4.8052	381.105	6.01029	567.279
																				6.01	160.502	0.0601	250.835	4.81253	381.412	6.02039	567.736
																				6.02	160.457	0.06018	250.692	4.81989	381.744	6.02999	567.574
																				6.029	160.453	0.0603	250.782	4.82976	382.582	6.04054	567.215
																				6.041	160.571	0.0604	250.834	4.83846	383.235	6.04964	567.296
																				6.05	160.528	0.06049	250.759	4.84695	383.865	6.06119	567.128
																				6.061	160.562	0.06061	251.068	4.85395	383.823	6.07137	567.039
																				6.069	160.489	0.0607	250.908	4.86138	383.937	6.08069	566.843
																				6.081	160.654	0.06078	250.718	4.86866	384.05	6.08927	566.648
																				6.089	160.476	0.0609	251.209	4.87666	384.164	6.10139	566.54
																				6.101	160.688	0.061	250.989	4.88439	384.544	6.11022	566.698
																				6.109	160.485	0.06108	250.803	4.89223	385.074	6.12093	566.511
																				6.121	160.68	0.0612	251.276	4.89972	385.667	6.1301	566.62
																				6.13	160.543	0.0613	251.166	4.9094	386.864	6.14134	566.455
																				6.14	160.703	0.06139	250.812	4.9174	387.281	6.15038	566.088
																				6.15	160.531	0.0615	251.462	4.92493	386.984	6.16128	566.264
																				6.161	160.805	0.0616	251.181	4.93267	387.229	6.17004	565.897
																				6.17	160.599	0.06169	250.924	4.94325	388.53	6.18055	565.997
																				6.18	160.774	0.0618	251.459	4.95109	388.624	6.18996	565.974
																				6.19	160.673	0.0619	251.49	4.95767	388.684	6.20009	565.509
																				6.201	160.865	0.06199	251.074	4.96555	388.83	6.2105	565.597
																				6.21	160.718	0.06209	251.373	4.97398	389.179	6.21962	565.631
																				6.22	160.862	0.06219	251.439	4.98318	389.486	6.23133	565.886
																				6.23	160.778	0.0623	251.356	4.99187	390.075	6.2394	565.51
																				6.24	160.907	0.0624	251.586	4.99828	389.802	6.24898	565.264
																				6.251	160.898	0.06249	251.463	5.0059	390.324	6.26135	565.273
																				6.26	160.866	0.0626	251.491	5.01375	390.397	6.27007	565.292
																				6.27	160.87	0.0627	251.592	5.02072	390.497	6.28056	565.199
																				6.28	160.97	0.06279	251.484	5.03042	391.732	6.29021	565.025
																				6.29	160.943	0.0629	251.683	5.03919	392.188	6.30129	565.118
																				6.299	160.887	0.063	251.697	5.04555	391.874	6.31074	564.827
																				6.311	161.032	0.06308	251.464	5.05323	392.133	6.3194	564.927
																				6.319	160.917	0.06321	251.927	5.06103	392.622	6.33161	564.636
																				6.33	161.039	0.0633	251.776	5.06898	392.765	6.34115	564.526
																				6.339	160.943	0.06338	251.403	5.07781	393.13	6.34985	564.575
																				6.35	161.073	0.0635	252.066	5.08529	393.587	6.36122	564.708
																				6.36	160.96	0.0636	251.944	5.0944	394.062	6.37101	564.958
																				6.371	161.134	0.06369	251.575	5.10271	394.466	6.38129	564.368
																				6.379	160.934	0.0638	252.233	5.11077	394.827	6.39121	564.126
																				6.391	161.17	0.0639	251.927	5.11915	395.018	6.4001	564.087
																				6.4	161.046	0.06399	251.658	5.12685	395.397	6.40917	563.94
																				6.41	161.18	0.0641	252.263	5.13441	395.565	6.42077	564.085
																				6.42	160.998	0.0642	252.187	5.14198	395.546	6.4314	563.814
																				6.431	161.269	0.06429	251.805	5.148	395.169	6.44046	563.962
																				6.441	161.151	0.0644	252.237	5.15816	396.376	6.45135	563.812
																				6.45	161.234	0.06449	252.204	5.16749	397.141	6.45985	563.639
																				6.46	161.179	0.0646	252.015	5.17455	396.592	6.47018	563.524
																				6.47	161.304	0.0647	252.29	5.18045	396.396	6.47971	563.259
																				6.481	161.288	0.06479	252.249	5.18855	396.829	6.49075	563.405
																				6.49	161.318	0.0649	252.23	5.1976	397.626	6.50077	563.278
																				6.5	161.321	0.065	252.349	5.2064	398.031	6.51171	563.521
																				6.51	161.352	0.06508	252.116	5.21322	397.992	6.52108	563.493
																				6.521	161.466	0.0652	252.35	5.22218	398.52	6.53196	563.384
																				6.529	161.295	0.0653	252.498	5.22872	398.445	6.54049	563.339
																				6.541	161.442	0.06539	252.255	5.23743	398.713	6.55093	562.81
																				6.55	161.353	0.06551	252.836	5.24635	399.444	6.55997	562.781
																				6.561	161.495	0.0656	252.499	5.25359	399.394	6.57045	562.726
																				6.569	161.282	0.06568	252.186	5.26079	399.461	6.57982	562.602
																				6.581	161.55	0.0658	252.843	5.26822	399.668	6.59086	562.934
																				6.59	161.341	0.0659	252.797	5.27729	400.064	6.60041	562.535
																				6.601	161.57	0.06599	252.426	5.28511	400.355	6.61185	562.549
																				6.61	161.389	0.0661	252.839	5.29438	400.929	6.62046	562.266
																				6.62	161.585	0.0662	252.854	5.30228	401.053	6.63062	562.326
																				6.63	161.468	0.06629	252.505	5.31002	401.072	6.64056	562.241
																				6.641	161.682	0.0664	253.034	5.31732	401.298	6.65054	561.794
																				6.65	161.493	0.06649	252.849	5.3236	401.499	6.66141	561.958
																				6.66	161.684	0.0666	252.689	5.33346	402.171	6.6705	561.938
																				6.671	161.64	0.0667	253.001	5.34273	402.656	6.68076	562.267
																				6.68	161.666	0.06679	252.92	5.35103	402.658	6.68981	562.046
																				6.69	161.616	0.0669	252.924	5.35645	402.215	6.70037	561.897
																				6.7	161.704	0.067	252.918	5.36548	402.429	6.70978	561.664
																				6.71	161.689	0.06709	252.931	5.37253	402.874	6.72285	561.917
																				6.719	161.662	0.06721	253.208	5.38228	403.284	6.73066	561.437
																				6.731	161.747	0.0673	253.171	5.38952	403.693	6.74175	561.675
																				6.739	161.643	0.06738	252.773	5.39767	404.132	6.75077	561.551
																				6.75	161.763	0.0675	253.246	5.40647	404.233	6.76052	561.106
																				6.759	161.654	0.0676	253.142	5.41236	403.901	6.76944	560.987
																				6.77	161.784	0.06769	252.922	5.42135	404.438	6.7802	561.355
																				6.78	161.68	0.0678	253.402	5.43109	404.998	6.79055	561.325
																				6.791	161.875	0.0679	253.198	5.43871	404.924	6.80202	560.899
																				6.799	161.648	0.06799	252.935	5.44668	405.035	6.8099	560.668
																				6.811	161.906	0.0681	253.406	5.45364	405.178	6.82051	560.58
																				6.82	161.741	0.0682	253.427	5.46069	405.325	6.83014	560.934
																				6.83	161.871	0.06829	252.907	5.46932	405.45	6.83996	560.737
																				6.84	161.765	0.0684	253.348	5.47732	405.529	6.85081	560.731
																				6.851	161.938	0.0685	253.278	5.4847	405.617	6.86049	560.589
																				6.86	161.757	0.0686	253.104	5.49322	406.136	6.86989	560.442
																				6.87	161.918	0.06869	253.163	5.50218	406.357	6.88001	560.557
																				6.881	161.886	0.06879	253.135	5.50885	406.556	6.88996	560.337
																				6.89	161.927	0.0689	253.075	5.51777	406.721	6.89982	560.159
																				6.901	161.899	0.069	253.152	5.5257	406.847	6.91102	560.092
																				6.91	161.946	0.06908	252.809	5.53376	407.036	6.92278	560.201
																				6.921	161.947	0.0692	252.937	5.54107	407.17	6.92943	559.968
																				6.93	161.963	0.0693	252.829	5.5491	407.388	6.94118	559.958
																				6.941	162.039	0.06938	252.338	5.55621	407.436	6.95262	560.063
																				6.949	161.917	0.06951	252.27	5.56534	407.503	6.96063	559.55
																				6.961	162.052	0.0696	251.146	5.57305	407.661	6.96959	559.574
																				6.969	161.951	0.06968	249.673	5.58017	407.654	6.98052	559.623
																				6.98	162.05	0.06981	222.847	5.58833	407.888	6.99053	559.57
																				6.989	161.924	0.06981	198.502	5.59789	408.696	7.00033	559.276
																				7.001	162.095	0.06982	174.165	5.60725	409.256	7.00986	559.225
																				7.009	161.912	0.06982	148.351	5.61502	409.097	7.02242	559.625
																				7.021	162.099			5.62199	408.382	7.03054	559.097
																				7.03	161.927			5.6277	408.185	7.0403	559.264
																				7.041	162.122			5.63601	408.76	7.05078	559.195
																				7.05	161.971			5.64733	409.928	7.06064	558.901
																				7.061	162.163			5.6558	409.95	7.07228	559.205
																				7.07	161.955			5.66198	409.546	7.08131	558.977
																				7.081	162.229			5.67066	409.274	7.09078	558.684
																				7.09	162.054			5.67737	409.516	7.10034	558.733
																				7.1	162.156			5.68459	409.269	7.11095	558.542
																				7.11	162.1			5.69231	409.719	7.12113	558.465
																				7.12	162.25			5.70232	410.458	7.13137	558.519
																				7.13	162.15			5.71184	410.721	7.14056	558.386
																				7.14	162.219			5.71786	410.386	7.15062	558.281
																				7.15	162.169			5.72591	410.417	7.15976	558.061
																				7.16	162.224			5.73308	410.105	7.17029	557.981
																				7.171	162.273			5.74086	410.061	7.18116	558.25
																				7.179	162.186			5.74889	410.364	7.19053	558.124
																				7.19	162.285			5.75826	410.706	7.20183	557.985
																				7.199	162.232			5.76597	410.641	7.21027	557.919
																				7.21	162.353			5.77315	410.87	7.2219	557.988
																				7.219	162.177			5.78173	411.191	7.2298	557.586
																				7.231	162.382			5.79022	411.228	7.24039	557.902
																				7.24	162.243			5.79893	411.366	7.25145	557.96
																				7.25	162.356			5.80664	411.488	7.26089	557.675
																				7.259	162.222			5.81449	411.625	7.26986	557.403
																				7.271	162.406			5.82261	411.517	7.27963	557.207
																				7.28	162.246			5.83023	411.51	7.2909	557.326
																				7.291	162.458			5.83763	411.498	7.30112	557.444
																				7.3	162.255			5.84577	411.522	7.31038	557.343
																				7.31	162.422			5.85312	411.542	7.32196	557.241
																				7.321	162.336			5.86056	411.566	7.33081	557.042
																				7.33	162.473			5.87079	411.907	7.34148	557.032
																				7.34	162.322			5.87818	412.138	7.35063	556.721
																				7.35	162.475			5.88737	412.262	7.36038	556.851
																				7.361	162.482			5.89443	412.202	7.3718	556.888
																				7.369	162.442			5.90261	411.902	7.38101	556.714
																				7.381	162.506			5.91022	412.033	7.38999	556.84
																				7.389	162.493			5.91758	412.099	7.4008	556.536
																				7.4	162.559			5.92739	412.151	7.4108	556.471
																				7.409	162.473			5.93447	411.793	7.42151	556.602
																				7.42	162.585			5.94195	411.717	7.43144	556.163
																				7.429	162.46			5.94986	411.633	7.43905	556.185
																				7.441	162.643			5.95675	411.707	7.44888	556.172
																				7.449	162.429			5.96506	411.863	7.46057	556.16
																				7.461	162.627			5.97446	412.291	7.4708	556.061
																				7.47	162.483			5.98316	412.655	7.48009	555.975
																				7.481	162.638			5.99062	412.589	7.49052	555.948
																				7.49	162.461			5.99904	412.474	7.50026	555.778
																				7.501	162.688			6.00721	412.49	7.51175	555.947
																				7.51	162.558			6.01431	412.328	7.52104	555.8
																				7.52	162.691			6.0231	412.327	7.53078	555.467
																				7.53	162.605			6.03138	412.286	7.54137	555.68
																				7.54	162.729			6.03893	412.203	7.55079	555.704
																				7.55	162.647			6.04761	412.123	7.56105	555.439
																				7.56	162.736			6.05539	412.054	7.57095	555.41
																				7.57	162.673			6.06237	411.798	7.57942	555.374
																				7.58	162.694			6.07126	412.011	7.58918	554.965
																				7.591	162.742			6.07833	411.877	7.59775	554.769
																				7.599	162.632			6.08478	411.647	7.61168	555.138
																				7.611	162.742			6.09447	411.809	7.61954	555.013
																				7.62	162.682			6.10109	411.771	7.62915	554.833
																				7.63	162.741			6.10894	411.888	7.63985	554.83
																				7.639	162.616			6.11705	411.849	7.65015	554.626
																				7.651	162.804			6.12435	411.814	7.66095	554.859
																				7.659	162.615			6.13242	412.179	7.67228	555.237
																				7.671	162.777			6.14256	412.603	7.68118	554.369
																				7.68	162.626			6.15091	412.478	7.69116	554.477
																				7.691	162.818			6.15847	412.346	7.70128	554.596
																				7.7	162.629			6.16658	412.263	7.70978	554.404
																				7.711	162.841			6.17523	412.021	7.72168	554.369
																				7.72	162.645			6.18245	411.635	7.73055	554.339
																				7.731	162.856			6.19035	411.603	7.74068	554.326
																				7.74	162.734			6.19754	411.778	7.75055	554.22
																				7.75	162.801			6.20679	411.811	7.75986	554.222
																				7.76	162.726			6.2141	411.976	7.77017	554.069
																				7.77	162.878			6.22384	412.098	7.78059	554.146
																				7.78	162.777			6.23177	412.092	7.79137	553.948
																				7.79	162.825			6.23943	412.061	7.801	554.04
																				7.801	162.833			6.24811	411.945	7.81053	553.679
																				7.81	162.84			6.25375	411.284	7.82092	553.766
																				7.821	162.868			6.26103	410.98	7.83046	553.548
																				7.829	162.819			6.26979	410.805	7.84037	553.487
																				7.84	162.875			6.27704	410.862	7.85054	553.516
																				7.849	162.829			6.28538	411.057	7.86003	553.474
																				7.861	162.967			6.2937	411.286	7.86942	553.468
																				7.869	162.753			6.30238	411.348	7.87981	553.4
																				7.881	162.937			6.30991	411.296	7.89002	553.161
																				7.889	162.832			6.31838	411.054	7.89947	553.001
																				7.9	162.91			6.32447	410.757	7.91054	553.023
																				7.909	162.783			6.33497	411.024	7.92052	553.312
																				7.921	163.001			6.34334	411.171	7.93135	553.121
																				7.93	162.799			6.34995	410.957	7.94108	552.998
																				7.941	162.961			6.35918	410.96	7.95005	552.873
																				7.95	162.822			6.36636	410.914	7.96096	552.955
																				7.961	162.984			6.37492	410.817	7.97099	552.689
																				7.97	162.87			6.38166	410.757	7.98157	552.707
																				7.98	162.996			6.38964	410.852	7.99087	552.839
																				7.99	162.864			6.39803	410.363	8.00189	552.616
																				8	163.055			6.40472	409.963	8.0112	552.604
																				8.011	163.006			6.41365	410.547	8.02092	552.484
																				8.02	163.012			6.42248	410.569	8.03048	552.342
																				8.03	162.972			6.42974	410.221	8.04019	552.334
																				8.04	163.068			6.43781	409.939	8.05085	551.979
																				8.05	163.07			6.44516	409.812	8.06085	552.054
																				8.06	163.019			6.45324	409.816	8.07064	552.232
																				8.07	163.079			6.46088	409.998	8.08013	552.143
																				8.079	162.995			6.47023	410.379	8.09118	552.147
																				8.091	163.139			6.47944	410.722	8.09937	551.863
																				8.099	162.965			6.48619	410.28	8.11199	552.07
																				8.11	163.089			6.49355	409.918	8.12142	551.911
																				8.119	162.965			6.50176	409.98	8.13067	551.735
																				8.131	163.203			6.51159	410.061	8.14089	551.781
																				8.139	162.93			6.51898	410.05	8.15001	551.581
																				8.151	163.185			6.52648	410.005	8.15967	551.405
																				8.16	163.057			6.53488	409.947	8.17062	551.642
																				8.17	163.208			6.54278	409.826	8.17813	551.013
																				8.18	163.007			6.55048	409.673	8.18908	551.208
																				8.191	163.261			6.55842	409.423	8.20113	551.109
																				8.2	163.109			6.56695	409.255	8.21069	551.098
																				8.21	163.259			6.57415	409.104	8.22126	551.274
																				8.221	163.188			6.58196	409.133	8.2293	551.015
																				8.23	163.234			6.58997	409.091	8.24008	550.745
																				8.241	163.223			6.59943	409.205	8.25004	550.869
																				8.25	163.258			6.60869	409.329	8.26053	550.815
																				8.26	163.261			6.61481	409.185	8.27015	550.68
																				8.27	163.234			6.62285	409.183	8.28088	550.674
																				8.281	163.318			6.63191	408.982	8.28948	550.501
																				8.289	163.191			6.63882	408.729	8.30013	550.638
																				8.3	163.292			6.64636	408.691	8.31006	550.427
																				8.31	163.227			6.65424	408.427	8.31968	550.552
																				8.32	163.297			6.66226	408.436	8.33067	550.473
																				8.33	163.199			6.67026	408.387	8.33995	550.288
																				8.341	163.369			6.67788	408.592	8.35098	550.056
																				8.349	163.144			6.68855	408.918	8.36061	550.129
																				8.361	163.366			6.69606	408.884	8.37117	550.081
																				8.37	163.211			6.70362	408.612	8.38021	550.26
																				8.381	163.329			6.70937	408.109	8.39094	549.99
																				8.39	163.258			6.71704	407.736	8.40082	549.741
																				8.4	163.38			6.72499	407.519	8.41065	549.916
																				8.41	163.244			6.73303	407.745	8.42004	549.673
																				8.42	163.419			6.74046	407.725	8.43158	549.825
																				8.43	163.329			6.74836	407.728	8.44063	549.624
																				8.44	163.336			6.75745	408.002	8.45045	549.587
																				8.451	163.386			6.76625	408.232	8.45976	549.535
																				8.46	163.412			6.77421	408.496	8.47285	549.749
																				8.47	163.362			6.78293	408.357	8.47972	549.504
																				8.479	163.335			6.79056	408.303	8.48987	549.28
																				8.491	163.453			6.7993	408.285	8.5006	548.95
																				8.499	163.28			6.80758	407.975	8.51015	549.178
																				8.511	163.444			6.81652	407.783	8.52101	549.349
																				8.519	163.29			6.82202	407.283	8.53198	549.22
																				8.531	163.427			6.82956	407.145	8.53911	549.014
																				8.539	163.29			6.83801	407.49	8.54937	548.788
																				8.55	163.435			6.84738	407.742	8.55996	548.69
																				8.559	163.249			6.85505	407.694	8.57117	548.704
																				8.571	163.498			6.86314	407.622	8.58113	548.542
																				8.58	163.292			6.8705	407.219	8.58923	548.49
																				8.59	163.428			6.87759	406.804	8.59923	548.671
																				8.6	163.292			6.88503	406.675	8.61166	548.509
																				8.611	163.512			6.89288	406.751	8.61968	548.396
																				8.62	163.306			6.90288	407.188	8.63029	548.517
																				8.63	163.484			6.91014	407.353	8.64042	548.384
																				8.64	163.355			6.9177	407.223	8.651	548.301
																				8.65	163.502			6.92719	407.162	8.66072	548.386
																				8.661	163.434			6.93556	407.056	8.67127	548.296
																				8.67	163.462			6.94244	406.993	8.68108	548.353
																				8.68	163.405			6.95061	406.925	8.69057	548.036
																				8.69	163.548			6.95934	406.878	8.69964	547.86
																				8.7	163.471			6.96787	406.861	8.71202	547.955
																				8.709	163.438			6.97492	406.534	8.72082	547.658
																				8.721	163.544			6.98233	406.246	8.72874	547.708
																				8.729	163.454			6.99098	406.244	8.73976	547.947
																				8.741	163.541			6.99884	406.33	8.75152	548.014
																				8.749	163.424			7.0066	406.289	8.76064	547.744
																				8.76	163.531			7.0141	406.483	8.77097	547.636
																				8.769	163.425			7.02261	406.189	8.77979	547.608
																				8.78	163.579			7.03115	406.523	8.79046	547.168
																				8.789	163.372			7.03797	406.087	8.79988	547.477
																				8.801	163.6			7.04705	405.956	8.80965	547.176
																				8.81	163.44			7.05386	406.107	8.81987	547.257
																				8.82	163.575			7.06262	406.362	8.83162	547.185
																				8.83	163.388			7.07263	406.398	8.83987	547.311
																				8.841	163.657			7.07884	406.302	8.85041	547.135
																				8.85	163.498			7.08797	405.989	8.8601	546.744
																				8.861	163.623			7.09398	405.635	8.87109	547.005
																				8.87	163.522			7.10206	405.948	8.88052	546.879
																				8.88	163.653			7.11045	406.098	8.8898	546.955
																				8.891	163.596			7.12011	405.966	8.90056	546.899
																				8.9	163.64			7.12698	405.767	8.91067	546.707
																				8.91	163.569			7.1339	405.448	8.9197	546.534
																				8.92	163.662			7.142	405.443	8.9298	546.694
																				8.931	163.699			7.1495	405.335	8.94221	546.625
																				8.939	163.594			7.15804	405.238	8.9519	546.366
																				8.95	163.668			7.1671	405.692	8.96031	546.387
																				8.959	163.614			7.17563	405.782	8.96972	546.14
																				8.971	163.702			7.18392	405.567	8.97908	545.87
																				8.979	163.545			7.19144	405.162	8.98939	546.007
																				8.991	163.74			7.19877	405.145	9.0003	546.055
																				8.999	163.569			7.20672	405.546	9.00991	546.194
																				9.011	163.754			7.21611	405.546	9.02007	545.961
																				9.02	163.581			7.22294	405.502	9.03045	545.905
																				9.031	163.717			7.23024	405.096	9.04107	545.947
																				9.04	163.618			7.23784	405.139	9.05067	545.87
																				9.051	163.801			7.24613	404.841	9.06042	545.983
																				9.06	163.593			7.25327	404.509	9.07098	545.774
																				9.071	163.786			7.26102	404.364	9.07889	545.498
																				9.081	163.695			7.27024	404.916	9.09103	545.478
																				9.09	163.76			7.27758	404.973	9.10119	545.468
																				9.1	163.647			7.28644	405.069	9.11007	545.282
																				9.11	163.798			7.29515	405.16	9.1219	545.2
																				9.12	163.747			7.30275	405.125	9.13161	545.489
																				9.13	163.743			7.31061	405.085	9.14031	545.31
																				9.141	163.778			7.31856	404.915	9.1502	545.142
																				9.149	163.727			7.32628	404.079	9.16033	545.305
																				9.16	163.762			7.33234	404.17	9.17119	544.985
																				9.169	163.718			7.34047	404.526	9.1798	544.822
																				9.18	163.839			7.35072	404.811	9.19086	545.076
																				9.189	163.71			7.359	404.867	9.20181	545.071
																				9.201	163.867			7.36698	404.612	9.20967	544.726
																				9.209	163.644			7.3742	404.412	9.22059	544.76
																				9.221	163.863			7.38209	404.202	9.23007	544.588
																				9.23	163.692			7.38962	404.05	9.2406	544.646
																				9.24	163.818			7.39871	404.733	9.25066	544.773
																				9.25	163.672			7.40772	404.949	9.26101	544.522
																				9.261	163.895			7.41476	404.257	9.27034	544.38
																				9.27	163.685			7.42223	403.866	9.27991	544.15
																				9.28	163.847			7.4292	403.582	9.29084	544.204
																				9.291	163.756			7.43852	404.815	9.3002	544.196
																				9.3	163.821			7.44704	404.353	9.31098	544.154
																				9.311	163.752			7.45412	403.98	9.31828	544.259
																				9.32	163.859			7.46207	404.207	9.33029	544.068
																				9.33	163.796			7.47039	404.171	9.34103	543.945
																				9.34	163.872			7.47802	403.927	9.34977	544.122
																				9.351	163.895			7.48509	403.775	9.35989	544.083
																				9.359	163.791			7.494	403.892	9.37029	543.566
																				9.371	163.88			7.50277	404.074	9.37991	543.666
																				9.379	163.827			7.51025	403.738	9.39035	543.639
																				9.39	163.89			7.51751	403.372	9.40024	543.647
																				9.399	163.768			7.52472	403.541	9.4091	543.459
																				9.411	163.922			7.53369	403.705	9.42033	543.412
																				9.419	163.749			7.54176	403.73	9.43081	543.84
																				9.431	163.907			7.55047	403.918	9.43975	543.389
																				9.439	163.733			7.55903	404	9.45107	543.481
																				9.451	163.917			7.56619	403.767	9.45844	543.315
																				9.46	163.756			7.57384	403.499	9.47096	543.28
																				9.471	163.961			7.58168	403.357	9.47964	542.814
																				9.48	163.711			7.59065	403.624	9.48983	542.879
																				9.491	163.989			7.59867	403.905	9.50002	543.204
																				9.5	163.798			7.60661	403.746	9.51014	543.014
																				9.51	163.917			7.614	403.706	9.52248	543.118
																				9.52	163.805			7.62329	403.839	9.52971	542.835
																				9.53	163.993			7.63115	403.731	9.54014	542.925
																				9.54	163.843			7.63878	403.614	9.55071	542.863
																				9.55	163.959			7.64717	403.764	9.56102	542.852
																				9.56	163.851			7.65356	403.06	9.56901	542.739
																				9.57	163.949			7.6621	402.842	9.57905	542.585
																				9.581	163.97			7.67012	402.737	9.59029	542.642
																				9.589	163.911			7.67781	403.122	9.60161	542.593
																				9.6	163.97			7.68587	403.262	9.60947	542.549
																				9.61	163.964			7.69449	403.196	9.62045	542.281
																				9.62	164.035			7.7015	403.169	9.63165	542.316
																				9.629	163.891			7.70954	402.879	9.63947	542.311
																				9.641	164.055			7.71707	402.854	9.65058	542.071
																				9.649	163.917			7.72536	403.449	9.66136	542.201
																				9.66	164.033			7.73523	403.508	9.67066	542.136
																				9.669	163.902			7.74287	403.32	9.68017	541.686
																				9.681	164.052			7.75064	403.069	9.6887	541.63
																				9.69	163.884			7.75869	402.935	9.70005	541.79
																				9.701	164.08			7.76661	403.288	9.70851	541.824
																				9.71	163.853			7.77533	403.135	9.71959	541.723
																				9.72	164.051			7.7827	402.577	9.72977	541.641
																				9.73	163.952			7.78995	402.68	9.74028	541.634
																				9.74	164.106			7.79991	403.317	9.75098	541.784
																				9.75	163.938			7.80803	403.441	9.76138	541.761
																				9.76	164.137			7.81393	402.382	9.77059	541.489
																				9.77	164.064			7.82246	402.473	9.7794	541.428
																				9.78	164.089			7.8299	402.789	9.79049	541.341
																				9.791	164.077			7.83905	402.669	9.80007	541.281
																				9.8	164.111			7.84652	402.811	9.81028	541.205
																				9.811	164.14			7.85549	403.053	9.81983	541.176
																				9.82	164.102			7.86336	402.928	9.83053	541.198
																				9.83	164.121			7.87136	402.871	9.84011	541.066
																				9.839	164.049			7.87937	402.734	9.85005	540.989
																				9.851	164.195			7.88687	402.508	9.86132	541.098
																				9.859	163.986			7.89497	402.495	9.86991	540.818
																				9.871	164.172			7.90277	402.701	9.88127	540.869
																				9.88	164.038			7.91127	402.838	9.88992	540.863
																				9.891	164.179			7.91957	402.57	9.9	540.37
																				9.899	163.997			7.92819	402.529	9.90979	540.335
																				9.911	164.217			7.93409	402.344	9.91982	540.464
																				9.92	164.037			7.94208	402.349	9.92913	540.36
																				9.931	164.18			7.95104	402.128	9.94041	540.337
																				9.94	164.068			7.95816	402.46	9.9509	540.293
																				9.95	164.216			7.96704	402.374	9.96031	540.265
																				9.96	164.074			7.97416	402.534	9.96983	540.102
																				9.97	164.224			7.98333	402.442	9.9796	540.121
																				9.98	164.116			7.99067	402.281	9.98969	540.269
																				9.99	164.184			7.99893	402.324	9.99821	539.959
																				10.001	164.207			8.00725	402.357	10.0116	539.934
																				10.009	164.127			8.01519	402.252	10.0203	539.845
																				10.021	164.19			8.02204	402.162	10.0309	539.997
																				10.03	164.177			8.03045	402.059	10.0393	539.63
																				10.04	164.202			8.03881	402.042	10.0496	539.621
																				10.049	164.089			8.04813	402.643	10.0607	539.69
																				10.061	164.285			8.05744	402.883	10.069	539.67
																				10.069	164.104			8.06458	402.743	10.0802	539.832
																				10.081	164.229			8.07127	401.93	10.0891	539.338
																				10.09	164.066			8.07788	401.364	10.0991	539.282
																				10.101	164.25			8.08516	401.762	10.11	539.435
																				10.11	164.046			8.09275	401.571	10.1188	539.135
																				10.121	164.283			8.10313	402.242	10.1308	539.224
																				10.13	164.034			8.1099	401.999	10.1399	538.938
																				10.141	164.266			8.11747	401.796	10.1507	539.461
																				10.15	164.114			8.12595	401.879	10.1606	539.456
																				10.16	164.218			8.13358	401.992	10.1697	539.217
																				10.17	164.095			8.143	401.988	10.1807	539.186
																				10.181	164.303			8.15128	402.03	10.1908	538.976
																				10.19	164.153			8.15882	401.907	10.2006	538.701
																				10.2	164.247			8.16708	402.145	10.2103	539.064
																				10.211	164.199			8.17461	402.356	10.22	538.98
																				10.22	164.257			8.18315	402.089	10.2308	538.49
																				10.231	164.237			8.19054	401.879	10.2405	538.455
																				10.24	164.246			8.19876	401.679	10.2512	538.519
																				10.25	164.244			8.20605	401.658	10.2599	538.647
																				10.26	164.241			8.21372	401.619	10.2705	538.584
																				10.271	164.335			8.22167	401.656	10.2805	538.456
																				10.279	164.127			8.23017	401.599	10.2908	538.445
																				10.291	164.278			8.23868	401.739	10.2995	538.149
																				10.3	164.213			8.24625	401.731	10.311	538.157
																				10.31	164.263			8.25313	401.356	10.3199	538.113
																				10.319	164.122			8.26255	401.561	10.3301	537.967
																				10.331	164.345			8.27043	401.778	10.3415	538.229
																				10.34	164.134			8.27767	401.989	10.3508	538.027
																				10.351	164.301			8.28694	401.956	10.3598	537.815
																				10.36	164.151			8.29459	401.858	10.3698	537.791
																				10.371	164.316			8.3014	401.299	10.3794	537.796
																				10.38	164.199			8.3102	401.522	10.3895	537.635
																				10.39	164.334			8.31823	401.645	10.401	537.539
																				10.4	164.166			8.32712	401.885	10.4098	537.401
																				10.411	164.374			8.33364	401.038	10.4199	537.433
																				10.421	164.291			8.34278	401.313	10.4308	537.569
																				10.43	164.319			8.34953	401.533	10.4394	537.525
																				10.44	164.241			8.35822	401.555	10.451	537.533
																				10.45	164.394			8.36649	401.651	10.4603	537.218
																				10.461	164.36			8.37431	401.555	10.4705	537.264
																				10.47	164.339			8.3819	401.381	10.4806	537.264
																				10.48	164.344			8.38964	401.394	10.4898	536.993
																				10.489	164.308			8.39867	401.272	10.4997	537.1
																				10.501	164.439			8.4065	401.348	10.5101	537.041
																				10.509	164.286			8.41502	401.663	10.5208	536.95
																				10.52	164.383			8.42178	401.093	10.5306	536.999
																				10.529	164.309			8.42919	401.224	10.5406	537.156
																				10.541	164.478			8.43723	401.215	10.5506	536.809
																				10.549	164.24			8.44544	401.158	10.5603	536.745
																				10.561	164.454			8.4543	401.291	10.5699	536.92
																				10.57	164.298			8.46224	401.291	10.5803	536.797
																				10.581	164.441			8.47076	401.19	10.5907	536.575
																				10.59	164.26			8.47696	400.99	10.6006	536.47
																				10.601	164.489			8.4847	400.194	10.6104	536.598
																				10.61	164.308			8.49331	400.974	10.6209	536.45
																				10.62	164.478			8.50024	400.943	10.6299	536.477
																				10.63	164.345			8.50941	400.916	10.6408	536.598
																				10.64	164.442			8.51817	401.169	10.6491	536.228
																				10.651	164.413			8.52561	401.248	10.6597	536.14
																				10.66	164.455			8.53493	401.495	10.6717	536.285
																				10.671	164.435			8.54031	400.801	10.6824	536.48
																				10.68	164.466			8.54968	401.035	10.6905	536.334
																				10.691	164.508			8.55755	401.182	10.7013	536.048
																				10.699	164.434			8.56606	400.956	10.7098	535.886
																				10.71	164.484			8.57424	401.076	10.7197	535.983
																				10.719	164.418			8.58126	400.849	10.7317	536.008
																				10.73	164.5			8.58975	400.813	10.7413	535.928
																				10.739	164.37			8.59688	400.824	10.7507	535.826
																				10.751	164.514			8.60546	400.762	10.7595	535.628
																				10.759	164.325			8.6143	401.124	10.7714	535.677
																				10.771	164.53			8.62327	401.482	10.7795	535.66
																				10.78	164.333			8.62974	400.875	10.7908	535.565
																				10.791	164.504			8.63693	400.646	10.8004	535.561
																				10.8	164.385			8.64528	400.771	10.8107	535.503
																				10.81	164.552			8.65473	401.074	10.8222	535.555
																				10.82	164.377			8.66301	401.011	10.8299	535.187
																				10.831	164.58			8.66838	400.895	10.8407	535.169
																				10.84	164.457			8.67725	400.569	10.8501	534.95
																				10.85	164.52			8.68638	400.979	10.8598	535.187
																				10.861	164.503			8.69408	400.905	10.8711	534.958
																				10.87	164.548			8.70186	400.742	10.8809	535.082
																				10.88	164.466			8.70868	400.554	10.8903	534.926
																				10.889	164.471			8.71789	400.787	10.9	535.034
																				10.901	164.553			8.72573	400.626	10.9106	535.145
																				10.909	164.412			8.73323	400.372	10.9199	534.483
																				10.921	164.531			8.74216	400.788	10.9316	534.723
																				10.929	164.405			8.74991	400.928	10.941	534.704
																				10.941	164.534			8.75816	400.82	10.9496	534.638
																				10.949	164.408			8.7671	401.031	10.961	534.554
																				10.96	164.552			8.77647	401.421	10.9712	534.464
																				10.969	164.364			8.78325	400.748	10.9813	534.361
																				10.981	164.575			8.79062	400.292	10.9909	534.429
																				10.99	164.376			8.79884	400.362	10.9997	534.396
																				11	164.538			8.8059	400.418	11.01	534.21
																				11.01	164.366			8.81502	400.612	11.0199	534.217
																				11.021	164.59			8.82255	400.492	11.0293	534.032
																				11.03	164.36			8.83043	400.492	11.0405	534.124
																				11.041	164.561			8.8382	400.463	11.0496	534.166
																				11.05	164.387			8.84596	400.336	11.0609	533.876
																				11.061	164.555			8.85382	400.228	11.0695	533.617
																				11.071	164.458			8.86105	400.164	11.081	533.845
																				11.08	164.543			8.86948	400.306	11.0892	533.653
																				11.09	164.438			8.87836	400.591	11.1003	533.683
																				11.1	164.613			8.88604	400.588	11.1095	533.46
																				11.11	164.507			8.89394	400.411	11.1198	533.579
																				11.12	164.517			8.90251	400.378	11.1306	533.616
																				11.131	164.56			8.91087	400.292	11.1401	533.589
																				11.139	164.547			8.91871	400.284	11.1504	533.624
																				11.15	164.585			8.9258	400.378	11.1614	533.575
																				11.159	164.514			8.93402	400.357	11.1713	533.566
																				11.17	164.571			8.94258	400.591	11.1812	533.365
																				11.179	164.49			8.94966	400.587	11.1913	533.196
																				11.191	164.597			8.95872	400.59	11.2005	533.125
																				11.199	164.417			8.96568	400.478	11.2111	533.281
																				11.211	164.603			8.97425	400.229	11.2215	532.981
																				11.22	164.467			8.98302	400.185	11.23	533.068
																				11.23	164.601			8.99112	400.172	11.2407	533.012
																				11.239	164.408			8.99803	400.119	11.2502	532.777
																				11.251	164.664			9.00535	400.107	11.2613	532.925
																				11.26	164.497			9.01338	400.023	11.2701	532.749
																				11.27	164.616			9.02275	400.213	11.2802	533.034
																				11.28	164.492			9.03029	400.312	11.2908	532.839
																				11.29	164.656			9.03866	400.351	11.3017	532.844
																				11.301	164.562			9.04646	400.419	11.3113	532.659
																				11.31	164.642			9.05498	400.337	11.3201	532.646
																				11.32	164.535			9.06347	400.598	11.3289	532.423
																				11.33	164.652			9.07015	399.845	11.3401	532.284
																				11.341	164.646			9.07784	400.003	11.3512	532.305
																				11.349	164.589			9.08481	399.791	11.3598	532.575
																				11.36	164.617			9.09467	400.296	11.3707	532.217
																				11.37	164.611			9.1023	400.155	11.3812	532.374
																				11.38	164.677			9.11003	399.975	11.3902	532.098
																				11.389	164.535			9.11898	400.025	11.4008	532.25
																				11.401	164.702			9.12546	400.13	11.4101	532.075
																				11.409	164.555			9.13512	400.204	11.4212	532.174
																				11.421	164.714			9.14243	399.924	11.4308	531.831
																				11.429	164.555			9.15009	399.872	11.4395	531.763
																				11.44	164.7			9.1587	400.012	11.453	532.103
																				11.45	164.569			9.16667	399.985	11.4597	531.823
																				11.461	164.771			9.17345	399.73	11.4715	531.833
																				11.47	164.517			9.18294	400.14	11.4795	531.431
																				11.481	164.708			9.19091	400.29	11.491	531.659
																				11.491	164.614			9.19897	400.292	11.5018	531.679
																				11.5	164.709			9.20704	400.227	11.5107	531.457
																				11.51	164.566			9.21416	400.147	11.5202	531.526
																				11.52	164.737			9.22333	400.056	11.5294	531.273
																				11.53	164.661			9.22997	400.113	11.5412	531.339
																				11.54	164.707			9.23977	400.091	11.55	531.255
																				11.551	164.701			9.24722	400.039	11.5603	531.215
																				11.56	164.692			9.25385	399.964	11.5713	531.335
																				11.57	164.711			9.26371	399.929	11.5812	531.286
																				11.579	164.662			9.2697	399.913	11.5906	530.914
																				11.59	164.73			9.2797	399.988	11.6028	531.21
																				11.599	164.652			9.28669	400.069	11.6095	530.82
																				11.611	164.789			9.29516	399.985	11.621	530.786
																				11.619	164.561			9.30262	399.647	11.6306	530.662
																				11.631	164.744			9.31083	399.564	11.6398	530.496
																				11.64	164.601			9.31938	399.61	11.6508	530.777
																				11.65	164.721			9.32707	399.601	11.6611	530.69
																				11.66	164.564			9.3348	399.832	11.6706	530.482
																				11.671	164.801			9.34289	400.028	11.6801	530.446
																				11.68	164.588			9.35152	400.129	11.6918	530.682
																				11.69	164.756			9.35963	399.963	11.6998	530.335
																				11.7	164.638			9.36606	399.538	11.7104	530.42
																				11.71	164.756			9.37345	399.365	11.7202	530.402
																				11.72	164.642			9.3817	399.291	11.7296	530.212
																				11.73	164.782			9.39069	399.441	11.7403	530.105
																				11.74	164.66			9.39754	399.526	11.7512	530.07
																				11.75	164.765			9.40576	399.622	11.7606	530.196
																				11.761	164.753			9.41472	399.637	11.7704	530.124
																				11.769	164.677			9.42307	399.508	11.7803	529.943
																				11.781	164.704			9.43095	399.473	11.7895	529.817
																				11.79	164.707			9.43806	399.54	11.8005	529.695
																				11.8	164.709			9.44606	399.431	11.8113	529.85
																				11.809	164.64			9.45473	399.502	11.8207	529.901
																				11.821	164.773			9.46195	399.502	11.8314	529.403
																				11.829	164.634			9.47058	399.673	11.8409	529.337
																				11.841	164.77			9.47826	399.495	11.8501	529.431
																				11.849	164.64			9.4875	399.629	11.8605	529.371
																				11.861	164.756			9.49458	399.837	11.8702	529.326
																				11.87	164.625			9.50486	399.88	11.88	529.214
																				11.881	164.828			9.51155	399.746	11.8898	529.168
																				11.889	164.552			9.51964	399.623	11.9015	529.244
																				11.901	164.805			9.52721	399.594	11.9107	529.196
																				11.91	164.634			9.5355	399.565	11.92	528.981
																				11.92	164.73			9.54317	399.529	11.9309	529.106
																				11.93	164.608			9.55046	399.494	11.9397	528.718
																				11.941	164.824			9.55964	399.397	11.9514	529.028
																				11.95	164.623			9.5673	399.544	11.9608	528.773
																				11.96	164.766			9.5755	399.485	11.9717	528.85
																				11.97	164.657			9.58284	399.475	11.9822	529.013
																				11.98	164.789			9.59077	399.009	11.989	528.19
																				11.991	164.758			9.59774	398.832	12.0008	528.486
																				12	164.756			9.6063	399.08	12.011	528.447
																				12.01	164.741			9.61289	399.036	12.0209	528.396
																				12.02	164.8			9.62231	399.433	12.0311	528.492
																				12.031	164.861			9.63222	399.715	12.0406	528.203
																				12.039	164.723			9.63953	399.464	12.0507	527.998
																				12.051	164.833			9.64655	398.925	12.0612	528.046
																				12.059	164.743			9.65491	398.933	12.0707	528.153
																				12.07	164.833			9.66217	399.002	12.0809	527.973
																				12.079	164.714			9.67079	399.09	12.0902	527.987
																				12.091	164.851			9.67757	398.995	12.1	527.941
																				12.099	164.671			9.68597	398.908	12.1099	527.887
																				12.111	164.894			9.69476	399.42	12.1214	527.778
																				12.119	164.656			9.7028	399.451	12.1308	527.783
																				12.131	164.85			9.71185	399.598	12.1401	527.672
																				12.14	164.72			9.71935	399.397	12.1503	527.517
																				12.151	164.901			9.72724	399.062	12.1593	527.536
																				12.16	164.668			9.73412	399.137	12.1701	527.443
																				12.17	164.896			9.7427	399.018	12.1808	527.417
																				12.18	164.813			9.74952	398.631	12.1907	527.329
																				12.19	164.862			9.75856	399.146	12.2012	527.315
																				12.201	164.799			9.76626	398.848	12.2129	527.513
																				12.21	164.885			9.7737	398.956	12.2219	527.255
																				12.22	164.849			9.78252	399.195	12.2312	527.062
																				12.23	164.858			9.79105	399.309	12.2411	527.096
																				12.24	164.877			9.79908	399.011	12.2509	527.106
																				12.249	164.813			9.80567	398.848	12.2589	526.819
																				12.261	164.922			9.81432	398.932	12.2721	526.997
																				12.269	164.769			9.82324	399.349	12.2811	526.868
																				12.281	164.926			9.83098	399.187	12.2915	526.553
																				12.29	164.808			9.8393	399.097	12.301	526.712
																				12.301	164.937			9.84731	399.041	12.3113	526.668
																				12.309	164.751			9.8546	398.757	12.3199	526.257
																				12.321	164.946			9.86214	398.928	12.3304	526.546
																				12.33	164.774			9.87009	398.932	12.3412	526.39
																				12.341	164.91			9.87849	398.661	12.3505	526.265
																				12.35	164.788			9.8862	399.025	12.3614	526.258
																				12.361	164.934			9.89549	398.868	12.3708	526.164
																				12.37	164.776			9.90217	398.908	12.3806	526.214
																				12.38	164.956			9.91005	398.747	12.3892	526.046
																				12.39	164.815			9.9188	399.048	12.4006	526.252
																				12.4	164.921			9.92689	399.039	12.4119	526.161
																				12.411	164.892			9.93494	398.933	12.4217	526.082
																				12.42	164.881			9.94192	398.841	12.4308	525.918
																				12.431	164.9			9.9501	398.347	12.4395	525.821
																				12.44	164.921			9.95725	398.754	12.4526	525.953
																				12.45	164.91			9.9671	398.889	12.4599	525.664
																				12.459	164.843			9.97469	399.072	12.4715	525.545
																				12.471	164.994			9.9822	398.862	12.4807	525.518
																				12.479	164.846			9.99121	399.054	12.4905	525.439
																				12.491	164.941			9.99896	398.978	12.5004	525.325
																				12.499	164.807			10.0081	398.975	12.5098	525.328
																				12.511	164.966			10.0158	399.065	12.5192	525.383
																				12.519	164.749			10.0234	398.922	12.5303	525.38
																				12.531	164.977			10.0312	398.796	12.5415	525.213
																				12.539	164.725			10.0384	398.461	12.5504	525.056
																				12.551	164.97			10.0445	398.206	12.5597	524.866
																				12.56	164.787			10.0545	398.807	12.5709	525.262
																				12.57	164.916			10.0626	398.549	12.5817	525.207
																				12.58	164.751			10.0708	398.677	12.591	525.054
																				12.591	164.988			10.0769	398.618	12.6015	524.847
																				12.6	164.807			10.0867	398.692	12.6107	524.889
																				12.61	164.919			10.095	398.581	12.6203	524.65
																				12.621	164.855			10.1027	398.68	12.6309	524.653
																				12.63	164.96			10.1111	398.646	12.6407	524.691
																				12.641	164.876			10.1197	398.69	12.6493	524.326
																				12.65	164.922			10.1259	398.776	12.6599	524.311
																				12.66	164.882			10.1351	398.435	12.6711	524.381
																				12.67	164.905			10.1429	398.464	12.6801	524.448
																				12.681	164.963			10.1503	398.565	12.6904	524.43
																				12.689	164.8			10.1589	398.52	12.7017	524.115
																				12.7	164.892			10.1667	398.403	12.7103	524.205
																				12.71	164.883			10.1749	398.384	12.7211	524.004
																				12.72	164.898			10.1825	398.442	12.7312	524.119
																				12.729	164.774			10.1914	398.69	12.7405	523.975
																				12.741	164.97			10.1994	398.627	12.7518	523.974
																				12.749	164.789			10.2073	398.481	12.7598	523.731
																				12.76	164.934			10.2145	398.355	12.7715	523.827
																				12.769	164.789			10.2219	398.257	12.7801	523.624
																				12.781	164.95			10.2307	398.422	12.7893	523.678
																				12.79	164.8			10.2393	398.706	12.8011	523.866
																				12.8	164.975			10.2467	398.647	12.8101	523.544
																				12.81	164.774			10.2544	398.534	12.8212	523.384
																				12.821	164.975			10.2627	398.322	12.8298	523.541
																				12.831	164.876			10.2709	398.604	12.8415	523.667
																				12.84	164.948			10.2772	398.032	12.8505	523.244
																				12.85	164.823			10.2861	398.094	12.86	523.209
																				12.86	165.014			10.294	398.282	12.8706	523.252
																				12.871	164.955			10.3018	398.533	12.8798	523.195
																				12.88	164.978			10.3112	398.65	12.8914	523.096
																				12.89	164.956			10.3188	398.804	12.9008	523.172
																				12.9	164.96			10.3261	398.492	12.9102	522.921
																				12.911	165.034			10.3349	398.424	12.9192	522.755
																				12.919	164.936			10.3433	398.446	12.931	522.833
																				12.93	164.986			10.3501	398.075	12.9414	522.941
																				12.939	164.925			10.3579	398.264	12.9509	522.912
																				12.951	165.078			10.3668	398.218	12.9608	522.656
																				12.959	164.829			10.3746	398.091	12.9704	522.692
																				12.971	165.032			10.3825	398.399	12.9799	522.381
																				12.98	164.908			10.3907	398.162	12.9904	522.499
																				12.99	165.033			10.3992	398.362	13.0008	522.354
																				12.999	164.818			10.4066	398.147	13.0103	522.522
																				13.011	165.054			10.4138	398.242	13.0221	522.49
																				13.02	164.873			10.4232	398.292	13.03	522.134
																				13.031	165.056			10.4311	398.156	13.0384	521.514
																				13.04	164.916			10.4375	398.184	13.0494	521.869
																				13.05	165.034			10.4472	398.369	13.0592	521.996
																				13.061	164.959			10.4544	398.147	13.0699	521.847
																				13.07	165.063			10.462	397.997	13.0792	521.903
																				13.08	164.958			10.4695	397.922	13.0903	521.876
																				13.09	165.029			10.4784	398.16	13.1	521.851
																				13.101	165.037			10.4863	398.074	13.1103	521.757
																				13.11	164.993			10.4944	398.038	13.1196	521.328
																				13.12	164.997			10.5025	398.278	13.1293	521.495
																				13.129	164.983			10.5113	398.391	13.1415	521.541
																				13.14	165.033			10.5176	397.723	13.1496	521.494
																				13.149	164.943			10.5264	397.669	13.1602	521.481
																				13.161	165.06			10.5344	397.936	13.1703	521.394
																				13.169	164.923			10.5418	397.938	13.1794	521.272
																				13.181	165.061			10.5512	398.291	13.1899	521.213
																				13.189	164.898			10.5584	398.005	13.1996	521.11
																				13.201	165.047			10.5665	397.666	13.2091	521.25
																				13.21	164.903			10.5749	398.012	13.2202	521.131
																				13.221	165.049			10.5826	398.124	13.2296	520.952
																				13.23	164.885			10.5916	398.243	13.2397	521.091
																				13.241	165.091			10.5989	398.087	13.2508	520.915
																				13.25	164.937			10.6066	397.835	13.2591	520.777
																				13.26	165.025			10.6143	397.713	13.2715	520.985
																				13.271	164.978			10.622	397.548	13.2802	520.805
																				13.28	165.062			10.6307	397.974	13.2913	520.788
																				13.29	164.962			10.6381	397.972	13.3006	520.704
																				13.3	165.016			10.6458	397.834	13.3107	520.608
																				13.311	165.042			10.6548	397.898	13.3195	520.451
																				13.319	164.981			10.6623	397.861	13.33	520.418
																				13.331	165.033			10.67	397.611	13.3402	520.487
																				13.339	164.971			10.6784	397.679	13.3511	520.602
																				13.351	165.034			10.6866	397.745	13.3604	520.649
																				13.359	164.95			10.6943	397.812	13.3698	520.208
																				13.37	165.042			10.7034	397.744	13.3809	520.16
																				13.379	164.881			10.7109	397.872	13.3891	519.956
																				13.391	165.057			10.7192	397.558	13.4004	520.095
																				13.399	164.898			10.7256	397.596	13.412	520.162
																				13.41	165.016			10.7338	397.856	13.42	519.986
																				13.419	164.869			10.7432	397.767	13.4299	519.744
																				13.431	165.068			10.7499	397.558	13.4402	519.789
																				13.44	164.86			10.7591	397.571	13.4513	519.91
																				13.451	165.033			10.765	397.319	13.4606	519.65
																				13.46	164.885			10.7744	397.276	13.4701	519.621
																				13.471	165.045			10.7826	397.545	13.4806	519.604
																				13.481	164.925			10.7908	397.708	13.4895	519.46
																				13.49	165.051			10.7987	397.491	13.5014	519.538
																				13.5	164.886			10.8062	397.666	13.5102	519.56
																				13.511	165.089			10.8155	397.617	13.5201	519.34
																				13.52	164.962			10.8227	397.355	13.5313	519.215
																				13.53	164.988			10.8306	397.321	13.5393	519.321
																				13.541	164.993			10.8387	397.52	13.5503	519.017
																				13.55	165.039			10.8474	397.704	13.5613	519.411
																				13.56	164.998			10.8559	397.784	13.5715	519.175
																				13.569	164.992			10.8619	397.215	13.5801	518.884
																				13.58	165.019			10.8701	397.295	13.5903	519.126
																				13.589	164.955			10.878	397.286	13.6009	518.733
																				13.6	165.049			10.887	397.462	13.6108	518.91
																				13.609	164.918			10.8949	397.337	13.6198	518.694
																				13.62	165.026			10.9024	397.333	13.6301	518.407
																				13.63	164.952			10.9106	397.152	13.6416	518.645
																				13.641	165.088			10.9187	397.339	13.651	518.633
																				13.649	164.867			10.9273	397.587	13.6601	518.361
																				13.661	165.094			10.9348	397.462	13.6704	518.363
																				13.67	164.938			10.9425	397.213	13.6815	518.293
																				13.68	165.032			10.9511	397.362	13.6901	518.284
																				13.69	164.916			10.959	397.407	13.701	518.357
																				13.701	165.092			10.9659	397.367	13.7102	518.192
																				13.71	164.939			10.9742	397.107	13.7209	518.193
																				13.72	165.07			10.9832	397.152	13.7302	518.194
																				13.73	164.953			10.9901	397.12	13.7406	518.099
																				13.74	165.084			10.9996	397.553	13.7508	518.002
																				13.751	165.051			11.0076	397.483	13.7592	517.719
																				13.76	165.06			11.0158	397.514	13.7683	517.716
																				13.77	165.023			11.0221	396.985	13.7803	517.868
																				13.78	165.074			11.0297	397.034	13.7916	517.785
																				13.79	165.106			11.0385	396.914	13.8009	517.709
																				13.799	164.986			11.0462	396.91	13.8123	517.619
																				13.811	165.106			11.0541	397.144	13.8214	517.528
																				13.819	164.992			11.0636	397.603	13.8303	517.395
																				13.831	165.108			11.0708	397.154	13.8399	517.257
																				13.839	164.973			11.0788	396.829	13.8522	517.471
																				13.85	165.094			11.0872	397.197	13.8613	517.343
																				13.86	164.958			11.0958	397.251	13.8711	517.233
																				13.871	165.157			11.1043	397.296	13.8808	517.103
																				13.879	164.921			11.1106	397.152	13.8912	517.102
																				13.891	165.122			11.1176	396.477	13.9009	516.778
																				13.9	164.996			11.1257	396.553	13.9107	516.952
																				13.911	165.129			11.1345	396.691	13.9194	516.784
																				13.92	164.962			11.1421	396.824	13.9318	516.715
																				13.931	165.171			11.1489	396.831	13.939	516.765
																				13.94	165.038			11.1594	397.182	13.9515	516.568
																				13.95	165.118			11.1671	397.177	13.9608	516.687
																				13.961	165.072			11.1745	396.83	13.9702	516.728
																				13.97	165.097			11.182	396.692	13.98	516.569
																				13.98	165.067			11.1902	396.525	13.991	516.477
																				13.989	165.067			11.1991	397.098	13.999	516.201
																				14	165.088			11.2073	397.253	14.0105	516.159
																				14.009	165.044			11.2149	396.99	14.0198	516.054
																				14.021	165.131			11.2234	396.991	14.0314	516.026
																				14.029	164.958			11.2307	396.848	14.041	515.895
																				14.041	165.141			11.2385	397.124	14.0493	515.925
																				14.05	164.984			11.247	396.63	14.0607	515.789
																				14.06	165.095			11.2541	396.335	14.0704	515.88
																				14.07	164.957			11.2624	396.437	14.0818	515.984
																				14.081	165.165			11.2708	396.792	14.0924	515.803
																				14.09	164.946			11.2774	396.903	14.0999	515.569
																				14.101	165.123			11.2873	396.837	14.1095	515.601
																				14.11	164.972			11.2943	396.873	14.1206	515.387
																				14.12	165.096			11.3031	396.974	14.1312	515.349
																				14.13	164.951			11.3102	396.689	14.1414	515.412
																				14.14	165.122			11.3188	396.533	14.1511	515.424
																				14.15	164.952			11.3274	396.511	14.1598	515.079
																				14.16	165.11			11.3336	396.419	14.1696	514.983
																				14.171	165.035			11.3419	396.556	14.1797	515.076
																				14.18	165.025			11.3502	396.623	14.1915	515.203
																				14.191	165.03			11.3586	396.681	14.2012	515.141
																				14.2	165.073			11.367	396.877	14.2106	514.905
																				14.21	165.053			11.3742	396.874	14.2212	514.758
																				14.219	165.019			11.3844	396.906	14.2305	514.839
																				14.231	165.103			11.391	396.775	14.2409	514.669
																				14.239	165.012			11.3984	396.236	14.2512	514.698
																				14.251	165.109			11.4052	396.149	14.2596	514.549
																				14.259	164.962			11.4137	396.394	14.2708	514.545
																				14.271	165.085			11.4231	396.872	14.2812	514.493
																				14.279	164.968			11.4313	396.776	14.2908	514.333
																				14.291	165.11			11.4375	396.53	14.3029	514.627
																				14.299	164.879			11.4464	396.26	14.3111	514.49
																				14.311	165.105			11.4542	396.732	14.3204	514.406
																				14.32	164.938			11.4625	396.562	14.3321	514.244
																				14.33	165.052			11.4703	396.611	14.3415	514.104
																				14.34	164.931			11.4791	396.7	14.3519	513.88
																				14.351	165.136			11.4864	396.479	14.3595	513.951
																				14.36	164.932			11.494	396.274	14.3709	514.196
																				14.371	165.089			11.5019	396.235	14.3811	513.915
																				14.38	164.952			11.5096	396.4	14.3905	513.73
																				14.39	165.095			11.5185	396.45	14.3992	513.73
																				14.401	165.024			11.528	396.329	14.4107	513.735
																				14.41	165.053			11.5352	396.343	14.4209	513.615
																				14.42	165.006			11.5429	396.437	14.4299	513.565
																				14.43	165.081			11.5498	396.393	14.4415	513.65
																				14.441	165.095			11.5598	396.54	14.4503	513.142
																				14.449	165.009			11.5678	396.588	14.4606	513.26
																				14.461	165.071			11.5749	396.307	14.47	513.246
																				14.469	165.029			11.5821	396.231	14.4803	513.039
																				14.48	165.09			11.591	396.052	14.4914	513.258
																				14.489	164.992			11.5982	396.02	14.5016	512.978
																				14.501	165.091			11.6056	395.93	14.5108	512.866
																				14.509	164.962			11.615	396.246	14.5213	512.863
																				14.521	165.15			11.6227	396.58	14.531	512.862
																				14.529	164.908			11.6312	396.586	14.5411	512.66
																				14.541	165.09			11.6387	396.311	14.5519	512.911
																				14.55	164.951			11.6478	396.31	14.5606	512.402
																				14.561	165.146			11.6551	396.21	14.5713	512.324
																				14.57	164.91			11.6628	396.182	14.5804	512.362
																				14.581	165.121			11.6694	396.037	14.5908	512.54
																				14.59	165.01			11.6782	396.196	14.6008	512.375
																				14.6	165.1			11.6858	396.006	14.6107	512.344
																				14.61	164.989			11.6958	396.298	14.6207	512.106
																				14.62	165.127			11.7027	396.212	14.6307	512.183
																				14.63	165.054			11.7114	396.022	14.6405	512.273
																				14.64	165.103			11.7189	396.005	14.6505	512.115
																				14.65	165.085			11.7269	396.083	14.6599	512.021
																				14.66	165.068			11.7349	395.93	14.6708	512.14
																				14.671	165.13			11.7424	395.813	14.6799	511.854
																				14.679	165.025			11.7509	395.955	14.691	511.939
																				14.691	165.13			11.7596	396.319	14.7012	511.899
																				14.7	165.025			11.7676	396.233	14.7104	511.695
																				14.711	165.135			11.7753	395.679	14.7196	511.414
																				14.719	164.974			11.7827	395.784	14.731	511.44
																				14.731	165.129			11.7905	395.844	14.7406	511.428
																				14.74	164.975			11.7981	395.792	14.7514	511.429
																				14.75	165.098			11.8077	395.869	14.761	511.639
																				14.76	164.965			11.8144	395.78	14.7707	511.73
																				14.771	165.119			11.8224	395.929	14.7808	511.373
																				14.78	164.957			11.8305	395.879	14.79	511.423
																				14.791	165.149			11.8386	395.785	14.8014	511.487
																				14.8	164.98			11.8462	395.558	14.8104	510.913
																				14.81	165.091			11.8548	395.595	14.821	510.981
																				14.821	165.059			11.8628	396.052	14.8318	511
																				14.83	165.087			11.8705	395.843	14.8424	511.058
																				14.841	165.06			11.8786	395.669	14.8515	510.809
																				14.85	165.124			11.8867	395.679	14.8608	510.697
																				14.86	165.072			11.8951	395.778	14.872	510.559
																				14.869	165.028			11.9025	395.8	14.8811	510.55
																				14.881	165.154			11.911	395.804	14.8903	510.434
																				14.889	165.058			11.9191	395.677	14.9016	510.436
																				14.901	165.083			11.9252	395.591	14.9095	510.296
																				14.909	164.98			11.9348	395.559	14.9217	510.348
																				14.92	165.111			11.9416	395.501	14.9305	510.381
																				14.929	164.933			11.9501	395.687	14.9408	510.349
																				14.941	165.107			11.9588	395.793	14.9515	510.54
																				14.949	164.901			11.968	395.694	14.9609	510.419
																				14.961	165.115			11.975	395.938	14.9701	510.266
																				14.97	164.945			11.9821	395.563	14.9799	510.109
																				14.98	165.06			11.9901	395.333	14.9899	509.964
																				14.99	164.907			11.9987	395.426	15.002	510.006
																				15.001	165.141			12.0071	395.823	15.011	509.98
																				15.01	164.927			12.0152	395.684	15.0206	509.787
																				15.02	165.066			12.0224	395.374	15.0289	509.475
																				15.03	164.979			12.0312	395.407	15.0402	509.679
																				15.04	165.098			12.0386	395.602	15.0506	509.663
																				15.05	164.967			12.0468	395.495	15.0601	509.459
																				15.06	165.056			12.0549	395.738	15.0715	509.355
																				15.07	164.985			12.0632	395.473	15.0808	509.102
																				15.08	165.043			12.0689	395.041	15.0912	509.512
																				15.091	165.069			12.0793	395.407	15.1008	509.322
																				15.099	164.972			12.087	395.548	15.1096	509.036
																				15.111	165.028			12.0952	395.488	15.1201	509.251
																				15.12	165.054			12.1032	395.477	15.1301	509.036
																				15.13	165.025			12.1109	395.453	15.1415	509.209
																				15.139	164.94			12.1188	395.411	15.1508	509.034
																				15.151	165.102			12.1264	395.408	15.16	508.842
																				15.159	164.939			12.135	395.238	15.1723	508.873
																				15.17	165.047			12.1424	395.154	15.1812	508.823
																				15.179	164.931			12.1499	395.012	15.1905	508.709
																				15.191	165.041			12.1583	395.032	15.2023	508.693
																				15.2	164.918			12.1655	395.08	15.2098	508.476
																				15.211	165.072			12.1736	395.185	15.2205	508.385
																				15.22	164.845			12.1832	395.23	15.2293	508.445
																				15.231	165.056			12.1914	395.302	15.2398	508.197
																				15.241	164.946			12.1992	395.44	15.2502	508.373
																				15.25	165.037			12.2062	395.498	15.2611	508.351
																				15.26	164.905			12.2148	395.273	15.2711	508.371
																				15.271	165.119			12.2244	395.22	15.2809	508.063
																				15.281	165			12.2307	394.987	15.2918	508.265
																				15.29	165.038			12.2385	395.073	15.3012	508.354
																				15.3	165.008			12.2466	395.125	15.3114	508.163
																				15.31	165.057			12.2551	395.075	15.321	507.968
																				15.321	165.071			12.2639	395.184	15.3307	507.901
																				15.329	165.02			12.2721	395.089	15.3401	507.74
																				15.34	165.011			12.2792	395.1	15.3507	507.91
																				15.35	164.999			12.2871	395.05	15.3595	507.308
																				15.361	165.095			12.2937	394.39	15.3702	507.411
																				15.369	164.91			12.3001	394.062	15.3798	507.369
																				15.38	165.042			12.3107	394.953	15.3899	507.367
																				15.39	164.954			12.3194	395.225	15.3996	507.328
																				15.401	165.065			12.3267	395.078	15.4094	507.249
																				15.409	164.884			12.3359	395.099	15.4203	507.368
																				15.421	165.108			12.3425	395.231	15.4305	507.319
																				15.43	164.919			12.3516	395.108	15.439	507.27
																				15.441	165.106			12.3592	394.618	15.4503	507.129
																				15.45	164.94			12.3677	394.824	15.4601	507.229
																				15.46	165.079			12.3738	394.836	15.471	507.23
																				15.471	164.982			12.3831	394.885	15.4788	507.018
																				15.48	165.128			12.391	394.897	15.4898	507.017
																				15.49	164.956			12.3992	395.031	15.5	506.916
																				15.5	165.054			12.4078	395.104	15.511	507.067
																				15.511	165.038			12.4155	394.935	15.5199	506.529
																				15.52	165.021			12.4223	394.802	15.5306	506.763
																				15.53	164.976			12.4303	394.654	15.5411	506.712
																				15.54	165.037			12.4384	394.678	15.5494	506.567
																				15.55	165.049			12.4466	394.633	15.5598	506.52
																				15.559	164.995			12.4543	394.63	15.5705	506.668
																				15.571	165.079			12.4625	394.751	15.5797	506.568
																				15.579	164.958			12.4712	394.744	15.5914	506.374
																				15.591	165.071			12.4789	394.61	15.5995	506.355
																				15.599	164.927			12.487	394.674	15.6109	506.189
																				15.61	165.062			12.495	394.845	15.6198	505.947
																				15.62	164.935			12.5016	394.694	15.6303	506.017
																				15.631	165.049			12.5095	394.536	15.638	505.917
																				15.64	164.858			12.5182	394.456	15.6485	505.812
																				15.651	165.064			12.5265	394.68	15.6593	505.768
																				15.66	164.915			12.5353	394.743	15.6691	505.775
																				15.67	165.009			12.5432	394.673	15.6791	505.758
																				15.681	164.922			12.5508	394.529	15.6905	505.672
																				15.691	165.052			12.5578	394.49	15.6997	505.665
																				15.7	164.929			12.5669	394.686	15.7097	505.488
																				15.71	165.012			12.5751	394.473	15.7199	505.814
																				15.721	164.994			12.5823	394.311	15.7298	505.567
																				15.73	164.994			12.5915	394.661	15.7404	505.501
																				15.741	165			12.5991	394.566	15.7491	505.059
																				15.749	164.971			12.6077	394.515	15.7599	505.452
																				15.761	164.992			12.6152	394.172	15.7698	505.375
																				15.769	164.94			12.6237	394.279	15.7798	505.217
																				15.78	164.991			12.6311	393.908	15.7908	505.05
																				15.789	164.861			12.6389	394.231	15.7994	505.26
																				15.801	165.001			12.647	394.19	15.8097	505.044
																				15.809	164.864			12.6533	394.205	15.8216	505.26
																				15.82	164.986			12.6627	394.338	15.8304	504.782
																				15.829	164.818			12.671	394.282	15.8398	504.917
																				15.841	165.012			12.6788	394.331	15.8508	504.895
																				15.849	164.822			12.6861	394.097	15.8611	504.755
																				15.861	164.999			12.6946	394.306	15.871	504.633
																				15.87	164.816			12.7034	394.415	15.8805	504.887
																				15.881	164.994			12.7106	394.183	15.8896	504.486
																				15.89	164.847			12.719	394.43	15.9001	504.328
																				15.9	164.979			12.7269	394.33	15.9101	504.425
																				15.91	164.781			12.7348	394.362	15.9208	504.445
																				15.921	165.016			12.7434	394.169	15.9315	504.665
																				15.93	164.851			12.7508	393.969	15.9394	504.074
																				15.94	164.922			12.7579	393.84	15.9503	503.881
																				15.951	164.875			12.7667	394.058	15.961	504.001
																				15.96	164.963			12.7753	394.209	15.9693	504.095
																				15.97	164.899			12.7825	394.142	15.9803	504.132
																				15.98	164.924			12.791	394.078	15.9907	503.929
																				15.99	164.907			12.7988	393.975	16.0007	503.981
																				15.999	164.902			12.807	394.232	16.0108	503.77
																				16.011	164.978			12.8153	394.084	16.0211	503.831
																				16.019	164.834			12.8223	394.071	16.0298	503.692
																				16.031	164.96			12.8313	393.868	16.0417	503.408
																				16.039	164.869			12.8383	393.849	16.0504	503.419
																				16.051	164.974			12.8467	394.093	16.0615	503.411
																				16.059	164.773			12.8539	393.948	16.0703	503.244
																				16.071	164.987			12.8617	393.886	16.0818	503.545
																				16.08	164.81			12.8695	393.647	16.0903	503.275
																				16.09	164.929			12.8778	393.989	16.1007	503.07
																				16.1	164.779			12.8871	394.07	16.1104	503.144
																				16.111	164.954			12.8959	394.201	16.1197	503.199
																				16.12	164.794			12.9022	394.04	16.1297	502.769
																				16.13	164.965			12.9121	393.917	16.1403	502.821
																				16.14	164.779			12.9191	393.796	16.1517	502.826
																				16.15	164.963			12.9268	393.557	16.1603	502.663
																				16.161	164.896			12.9352	393.782	16.1707	502.612
																				16.17	164.957			12.9431	393.805	16.1812	502.685
																				16.18	164.867			12.9503	393.657	16.1895	502.384
																				16.19	164.953			12.9585	393.816	16.201	502.281
																				16.201	164.945			12.9668	393.617	16.2124	502.598
																				16.209	164.867			12.9744	393.422	16.2201	502.039
																				16.221	164.951			12.9819	393.445	16.231	502.521
																				16.229	164.869			12.9899	393.461	16.2393	502.248
																				16.241	164.954			12.998	393.594	16.2513	502.2
																				16.249	164.824			13.0063	393.416	16.2602	502.045
																				16.26	164.946			13.0148	393.708	16.2706	501.965
																				16.269	164.806			13.0245	393.974	16.2806	501.867
																				16.281	164.984			13.031	393.874	16.2902	502.042
																				16.289	164.749			13.0384	393.544	16.3008	501.926
																				16.301	164.954			13.0477	393.547	16.3102	501.675
																				16.31	164.826			13.0534	393.289	16.3207	501.811
																				16.321	164.955			13.0629	393.331	16.3306	501.854
																				16.33	164.744			13.0703	393.268	16.3403	501.608
																				16.341	164.966			13.0788	393.221	16.3522	501.703
																				16.35	164.833			13.0863	393.59	16.3619	501.386
																				16.36	164.926			13.0943	393.676	16.3709	501.372
																				16.371	164.855			13.1022	393.348	16.38	501.278
																				16.38	164.925			13.1103	393.268	16.3906	501.216
																				16.39	164.851			13.1181	393.192	16.4013	501.112
																				16.4	164.896			13.1247	393.196	16.4095	500.932
																				16.41	164.887			13.1351	393.309	16.4204	500.974
																				16.419	164.849			13.1427	393.566	16.4306	500.947
																				16.431	164.93			13.1518	393.526	16.4404	500.824
																				16.439	164.775			13.1588	393.342	16.4496	500.89
																				16.451	164.918			13.1682	393.548	16.4611	500.961
																				16.46	164.803			13.1756	393.548	16.4716	500.747
																				16.47	164.872			13.1822	393.065	16.4806	500.757
																				16.479	164.718			13.1902	393.134	16.4903	500.56
																				16.491	164.932			13.1973	393.162	16.5012	500.52
																				16.5	164.709			13.2071	393.137	16.51	500.352
																				16.511	164.881			13.2153	393.212	16.5213	500.214
																				16.52	164.703			13.2239	393.213	16.5313	500.337
																				16.531	164.87			13.2303	393.146	16.5399	500.108
																				16.54	164.669			13.2392	393.316	16.5521	500.134
																				16.551	164.876			13.2469	392.887	16.5605	499.811
																				16.56	164.661			13.2539	392.852	16.571	499.909
																				16.57	164.848			13.2619	392.962	16.5806	499.703
																				16.581	164.752			13.2699	392.824	16.5902	499.817
																				16.59	164.777			13.2782	392.952	16.6016	500.014
																				16.6	164.732			13.2871	392.856	16.6108	499.842
																				16.61	164.852			13.2942	392.919	16.6215	499.602
																				16.62	164.773			13.3033	392.882	16.6305	499.45
																				16.629	164.774			13.3114	392.92	16.6403	499.463
																				16.641	164.809			13.3178	392.871	16.6515	499.598
																				16.649	164.771			13.3278	392.957	16.6611	499.344
																				16.661	164.818			13.3347	392.965	16.6708	499.024
																				16.669	164.711			13.3424	393.085	16.6809	499.497
																				16.681	164.786			13.3513	393.236	16.6916	499.287
																				16.689	164.688			13.3589	393.285	16.7003	499.045
																				16.701	164.857			13.3683	393.194	16.7117	499.142
																				16.709	164.599			13.3763	393.099	16.722	499.002
																				16.721	164.8			13.3828	392.666	16.7309	498.963
																				16.73	164.652			13.3892	392.292	16.7401	498.691
																				16.74	164.746			13.3972	392.192	16.7506	498.688
																				16.749	164.602			13.4057	392.568	16.7592	498.712
																				16.761	164.846			13.4141	392.546	16.7704	498.559
																				16.77	164.617			13.4226	392.809	16.7803	498.472
																				16.781	164.78			13.4308	392.807	16.7918	498.475
																				16.79	164.629			13.4398	392.8	16.8012	498.522
																				16.8	164.796			13.4463	392.814	16.8108	498.263
																				16.811	164.689			13.4546	392.751	16.821	498.22
																				16.82	164.768			13.4634	392.683	16.8297	498.259
																				16.83	164.651			13.4708	392.684	16.8406	498.297
																				16.84	164.8			13.4784	392.545	16.8503	498.036
																				16.851	164.772			13.4872	392.674	16.8616	498.124
																				16.86	164.708			13.4954	392.788	16.8716	497.783
																				16.87	164.696			13.5032	392.714	16.8809	497.842
																				16.88	164.748			13.5105	392.675	16.8921	497.91
																				16.89	164.772			13.5196	392.54	16.9024	497.935
																				16.899	164.679			13.5271	392.511	16.912	497.766
																				16.911	164.762			13.5354	392.818	16.9197	497.35
																				16.919	164.657			13.5429	392.546	16.9312	497.497
																				16.931	164.804			13.551	392.431	16.9406	497.606
																				16.939	164.613			13.5589	392.498	16.9516	497.446
																				16.951	164.756			13.5662	392.43	16.9615	497.491
																				16.96	164.621			13.5741	392.143	16.9705	497.338
																				16.971	164.821			13.5823	391.975	16.9809	497.238
																				16.979	164.567			13.5898	392.082	16.9913	497.328
																				16.991	164.766			13.5985	392.312	16.9993	497.144
																				17	164.646			13.6058	392.002	17.0107	496.98
																				17.01	164.746			13.6142	392.197	17.02	497.092
																				17.02	164.581			13.6222	392.354	17.0318	496.774
																				17.03	164.788			13.6309	392.37	17.04	496.641
																				17.04	164.661			13.6388	392.538	17.0498	496.604
																				17.05	164.764			13.6459	392.06	17.0604	496.797
																				17.06	164.694			13.6542	392.051	17.0697	496.589
																				17.07	164.738			13.6625	392.319	17.083	496.773
																				17.081	164.747			13.6701	391.844	17.0926	496.371
																				17.089	164.693			13.6768	391.636	17.1012	496.527
																				17.101	164.745			13.6866	391.947	17.1104	496.565
																				17.11	164.667			13.6937	391.925	17.1218	496.513
																				17.121	164.757			13.7017	391.943	17.1292	496.294
																				17.129	164.607			13.7098	392.007	17.1408	496.081
																				17.141	164.707			13.7194	392.086	17.1509	496.181
																				17.149	164.592			13.7254	392.096	17.1608	496.144
																				17.16	164.696			13.7341	392.037	17.1714	496.117
																				17.17	164.55			13.7423	391.936	17.1816	496.234
																				17.181	164.727			13.7497	391.817	17.1909	495.923
																				17.19	164.534			13.758	391.797	17.2006	495.957
																				17.201	164.722			13.7655	391.91	17.2104	495.879
																				17.21	164.574			13.774	392.079	17.2199	495.697
																				17.22	164.688			13.7823	391.977	17.2319	495.684
																				17.231	164.62			13.7908	392.125	17.2409	495.678
																				17.24	164.695			13.7995	392.165	17.2518	495.462
																				17.25	164.585			13.8073	391.855	17.2605	495.405
																				17.26	164.721			13.8142	391.659	17.2708	495.352
																				17.27	164.633			13.8221	391.558	17.2819	495.489
																				17.279	164.597			13.8306	391.741	17.2918	495.237
																				17.291	164.67			13.8392	391.889	17.3028	495.244
																				17.3	164.626			13.8457	391.423	17.3117	495.148
																				17.31	164.62			13.8534	391.547	17.32	494.899
																				17.319	164.541			13.8615	391.734	17.3312	494.845
																				17.331	164.657			13.8699	391.316	17.3398	494.956
																				17.339	164.491			13.8781	391.564	17.3521	494.88
																				17.351	164.654			13.8857	391.598	17.3606	494.575
																				17.359	164.47			13.8935	391.807	17.3701	494.68
																				17.371	164.639			13.9019	391.766	17.3807	494.522
																				17.38	164.474			13.9102	391.462	17.3895	494.196
																				17.39	164.609			13.9197	391.905	17.4012	494.448
																				17.399	164.413			13.9266	391.763	17.4096	494.356
																				17.411	164.651			13.9344	391.853	17.4216	494.116
																				17.42	164.423			13.944	391.603	17.43	493.863
																				17.43	164.561			13.9506	391.373	17.4406	494.045
																				17.44	164.407			13.9593	391.507	17.4504	494.064
																				17.451	164.611			13.9664	391.341	17.4609	494.158
																				17.46	164.424			13.9738	391.168	17.4707	493.975
																				17.47	164.565			13.9826	391.219	17.4814	493.992
																				17.48	164.453			13.9895	391.234	17.4912	493.863
																				17.49	164.567			13.9986	391.19	17.5004	493.594
																				17.501	164.52			14.0068	391.414	17.5098	493.568
																				17.509	164.497			14.0145	391.31	17.5211	493.654
																				17.52	164.485			14.0226	391.489	17.5295	493.48
																				17.53	164.567			14.0309	391.27	17.5415	493.476
																				17.54	164.513			14.0387	391.247	17.5522	493.405
																				17.549	164.44			14.0465	391.085	17.561	493.268
																				17.561	164.55			14.0547	391.155	17.5714	493.21
																				17.569	164.43			14.0634	391.234	17.5803	493.299
																				17.581	164.525			14.0721	391.411	17.5915	493.057
																				17.589	164.392			14.0785	391.088	17.6019	492.832
																				17.601	164.502			14.0863	391.145	17.6102	492.963
																				17.609	164.371			14.0951	390.91	17.6202	492.963
																				17.62	164.512			14.1022	390.807	17.6308	492.897
																				17.629	164.312			14.1111	390.907	17.6399	492.777
																				17.641	164.534			14.1182	390.797	17.652	492.646
																				17.65	164.364			14.1263	390.893	17.6614	492.745
																				17.661	164.519			14.1354	391.058	17.6703	492.704
																				17.67	164.299			14.1424	390.99	17.6811	492.522
																				17.681	164.57			14.1501	390.771	17.6902	492.504
																				17.691	164.404			14.1584	390.897	17.7014	492.327
																				17.7	164.493			14.1675	390.841	17.7112	492.264
																				17.71	164.377			14.1734	390.836	17.7201	492.327
																				17.72	164.502			14.1827	390.857	17.7309	492.328
																				17.731	164.447			14.1907	390.8	17.7403	492.238
																				17.74	164.455			14.1983	390.834	17.7509	492.137
																				17.75	164.393			14.2063	390.976	17.7615	492.012
																				17.76	164.455			14.2131	390.562	17.7706	491.926
																				17.771	164.518			14.2218	390.428	17.7816	491.999
																				17.779	164.364			14.2302	390.663	17.7915	491.727
																				17.791	164.472			14.2384	390.557	17.8018	491.759
																				17.799	164.382			14.2467	390.75	17.8114	491.433
																				17.811	164.495			14.2553	391.056	17.8203	491.618
																				17.819	164.306			14.2639	390.915	17.831	491.64
																				17.831	164.514			14.2713	390.611	17.8405	491.481
																				17.839	164.301			14.2783	390.638	17.8515	491.395
																				17.851	164.523			14.2866	390.692	17.8594	491.317
																				17.86	164.296			14.296	390.585	17.8713	491.407
																				17.871	164.477			14.3031	390.493	17.8812	491.225
																				17.88	164.32			14.3112	390.527	17.8901	491.181
																				17.891	164.526			14.3192	390.735	17.9009	491.081
																				17.9	164.288			14.3267	390.575	17.9111	491.1
																				17.91	164.484			14.3345	390.399	17.9212	490.805
																				17.921	164.407			14.3435	390.38	17.9311	490.709
																				17.93	164.437			14.3501	390.428	17.9411	490.695
																				17.94	164.337			14.358	390.274	17.9511	490.653
																				17.95	164.469			14.3662	390.304	17.9618	490.698
																				17.96	164.411			14.3754	390.509	17.9704	490.623
																				17.97	164.385			14.3826	390.357	17.982	490.733
																				17.981	164.429			14.3915	390.303	17.9919	490.587
																				17.989	164.33			14.3983	390.406	18.0009	490.087
																				18.001	164.407			14.4066	390.204	18.0104	490.301
																				18.009	164.284			14.4133	390.075	18.0208	490.189
																				18.02	164.398			14.4224	390.052	18.0309	490.187
																				18.029	164.254			14.4293	390.067	18.042	490.123
																				18.041	164.432			14.4388	390.202	18.0522	489.804
																				18.049	164.181			14.4471	390.329	18.0613	489.779
																				18.061	164.406			14.4549	390.402	18.0711	489.768
																				18.07	164.239			14.4632	390.218	18.0825	489.699
																				18.08	164.357			14.4718	390.195	18.0911	489.672
																				18.09	164.221			14.4788	390.102	18.1009	489.629
																				18.101	164.429			14.4873	390.089	18.1099	489.094
																				18.11	164.216			14.4949	390.166	18.1202	489.197
																				18.12	164.357			14.5023	390.214	18.1306	489.203
																				18.131	164.271			14.5103	390.111	18.1413	489.291
																				18.14	164.303			14.5191	389.847	18.1504	489.203
																				18.151	164.242			14.5268	389.843	18.1599	489.114
																				18.16	164.295			14.5343	389.922	18.1679	489.185
																				18.171	164.245			14.5431	390.04	18.1805	489.056
																				18.18	164.252			14.5516	390.161	18.1896	488.947
																				18.191	164.287			14.5595	390.13	18.2007	488.887
																				18.199	164.17			14.5666	389.905	18.2103	488.516
																				18.211	164.262			14.5748	389.883	18.2211	488.759
																				18.219	164.176			14.5826	389.762	18.2313	488.798
																				18.23	164.254			14.5906	389.845	18.2405	488.732
																				18.239	164.116			14.5987	389.935	18.2512	488.582
																				18.251	164.31			14.6072	390.1	18.2618	488.53
																				18.259	164.083			14.6136	389.766	18.2703	488.459
																				18.271	164.269			14.6221	389.593	18.281	488.56
																				18.279	164.072			14.631	389.822	18.2898	488.404
																				18.291	164.237			14.6388	390.067	18.3005	488.233
																				18.3	164.067			14.6479	389.919	18.3109	488.221
																				18.311	164.242			14.6547	389.811	18.3213	487.962
																				18.32	163.974			14.6624	389.724	18.33	487.912
																				18.331	164.263			14.6716	389.79	18.3405	488.086
																				18.34	164.062			14.6793	389.734	18.3518	488.181
																				18.35	164.132			14.6873	389.771	18.3613	487.94
																				18.36	164.039			14.6964	389.735	18.3719	487.414
																				18.37	164.23			14.7036	389.38	18.3805	487.694
																				18.38	164.07			14.7116	389.522	18.3923	487.759
																				18.39	164.185			14.7187	389.383	18.4	487.46
																				18.4	164.102			14.7273	389.393	18.4114	487.488
																				18.41	164.167			14.7342	389.522	18.4222	487.414
																				18.421	164.184			14.7426	389.397	18.431	487.184
																				18.429	164.077			14.7505	389.252	18.4423	487.229
																				18.44	164.132			14.7578	389.291	18.4506	487.192
																				18.45	164.111			14.7666	389.381	18.4622	486.932
																				18.461	164.175			14.7737	389.425	18.47	486.877
																				18.469	163.992			14.7823	389.46	18.4803	486.608
																				18.481	164.14			14.7914	389.516	18.4912	486.834
																				18.489	163.993			14.7978	389.275	18.4997	486.874
																				18.501	164.121			14.8069	389.212	18.5116	486.85
																				18.509	163.96			14.8145	389.098	18.5208	486.787
																				18.521	164.138			14.8216	389.276	18.5316	486.775
																				18.53	163.962			14.8308	389.285	18.5412	486.467
																				18.541	164.176			14.8383	389.48	18.5514	486.534
																				18.55	163.92			14.8471	389.511	18.5595	486.136
																				18.561	164.135			14.8562	389.532	18.5716	486.519
																				18.571	164.019			14.8641	389.375	18.5816	486.32
																				18.58	164.141			14.8701	389.16	18.5914	486.377
																				18.59	163.97			14.8792	389.19	18.6013	486.403
																				18.6	164.147			14.8865	389.171	18.6114	486.143
																				18.61	164.052			14.8948	389.017	18.6218	486.077
																				18.619	164.042			14.9021	389.041	18.6306	486.02
																				18.631	164.039			14.9115	389.106	18.6415	486.014
																				18.639	164.025			14.9193	389.009	18.6508	485.823
																				18.651	164.06			14.9264	389.029	18.6616	485.726
																				18.659	163.99			14.9344	389.049	18.672	485.664
																				18.67	164.067			14.9433	388.874	18.6806	485.475
																				18.679	163.967			14.9508	388.812	18.6901	485.47
																				18.691	164.123			14.9586	388.952	18.7018	485.397
																				18.699	163.903			14.9663	388.832	18.7111	485.544
																				18.711	164.091			14.9738	388.441	18.7217	485.223
																				18.72	163.941			14.9825	389.057	18.7305	485.106
																				18.731	164.082			14.991	389.28	18.7406	484.908
																				18.739	163.863			15.0003	389.297	18.75	484.996
																				18.751	164.101			15.0072	388.752	18.7619	484.959
																				18.76	163.903			15.0154	388.723	18.7704	484.779
																				18.771	164.027			15.0223	388.591	18.782	484.801
																				18.78	163.904			15.0308	388.756	18.7917	484.951
																				18.79	164.019			15.0387	388.819	18.8021	484.91
																				18.8	163.879			15.048	388.79	18.8113	484.526
																				18.81	164.018			15.0543	388.762	18.8206	484.444
																				18.82	163.947			15.0633	388.766	18.8315	484.362
																				18.83	163.964			15.0704	388.555	18.8403	484.265
																				18.841	164.003			15.0786	388.469	18.8529	484.469
																				18.849	163.903			15.0874	388.547	18.8601	484.153
																				18.861	163.982			15.0943	388.572	18.871	484.015
																				18.87	163.922			15.1035	388.605	18.8801	484.077
																				18.88	163.968			15.111	388.625	18.8919	483.877
																				18.889	163.799			15.1188	388.724	18.9025	484.141
																				18.901	164.01			15.1267	388.504	18.9119	483.994
																				18.909	163.783			15.1349	388.262	18.9232	483.962
																				18.921	163.922			15.1425	388.507	18.9301	483.628
																				18.93	163.756			15.1513	388.665	18.9407	483.449
																				18.941	163.928			15.1588	388.637	18.9505	483.642
																				18.95	163.68			15.1672	388.541	18.9617	483.638
																				18.961	163.933			15.1743	388.302	18.9715	483.505
																				18.97	163.692			15.182	388.232	18.9823	483.413
																				18.981	163.907			15.1907	388.266	18.9916	483.3
																				18.991	163.77			15.1993	388.329	19.0019	483.445
																				19	163.849			15.2065	388.326	19.0104	483.14
																				19.01	163.728			15.2142	388.289	19.0199	483.033
																				19.02	163.927			15.2231	388.381	19.0309	482.833
																				19.03	163.779			15.2304	388.351	19.0411	482.775
																				19.04	163.803			15.2383	388.287	19.0507	482.69
																				19.051	163.783			15.2468	388.339	19.0614	482.962
																				19.059	163.797			15.2556	388.362	19.0707	482.775
																				19.071	163.768			15.2635	388.136	19.0815	482.629
																				19.079	163.745			15.2719	388.098	19.0899	482.414
																				19.091	163.754			15.2798	388.019	19.1003	482.47
																				19.099	163.696			15.2867	388.124	19.1109	482.521
																				19.111	163.817			15.2956	388.112	19.1215	482.448
																				19.119	163.599			15.3027	388.046	19.1316	482.236
																				19.131	163.77			15.312	387.998	19.1414	482.056
																				19.14	163.668			15.3194	387.962	19.1518	482.025
																				19.15	163.722			15.3269	387.993	19.1604	482.008
																				19.159	163.593			15.3358	387.857	19.1705	482.068
																				19.171	163.808			15.3431	388.011	19.1805	481.648
																				19.18	163.591			15.3508	387.901	19.191	481.899
																				19.191	163.733			15.3591	387.769	19.2008	481.684
																				19.2	163.59			15.3673	387.82	19.2108	481.839
																				19.211	163.736			15.3751	387.945	19.2228	481.875
																				19.22	163.604			15.3834	387.994	19.2316	481.576
																				19.23	163.721			15.3923	388.057	19.241	481.291
																				19.24	163.567			15.3994	387.597	19.25	481.363
																				19.25	163.729			15.4068	387.967	19.2609	481.218
																				19.261	163.662			15.4162	387.951	19.2726	481.143
																				19.27	163.674			15.4234	387.844	19.2813	481.169
																				19.28	163.624			15.4298	387.78	19.2913	481.234
																				19.29	163.726			15.4393	387.806	19.3023	481.161
																				19.3	163.693			15.4468	387.686	19.3126	480.99
																				19.31	163.662			15.4543	387.487	19.3197	480.812
																				19.321	163.686			15.4623	387.423	19.3307	480.795
																				19.329	163.619			15.4715	387.781	19.3411	480.8
																				19.341	163.731			15.4786	387.419	19.3517	480.876
																				19.349	163.564			15.4869	387.611	19.3596	480.408
																				19.36	163.655			15.4953	387.515	19.3703	480.35
																				19.369	163.548			15.5031	387.422	19.3818	480.343
																				19.381	163.717			15.5115	387.471	19.3899	480.148
																				19.389	163.475			15.5192	387.482	19.4019	480.079
																				19.401	163.675			15.5274	387.654	19.411	480.121
																				19.41	163.523			15.536	387.636	19.4228	480.038
																				19.42	163.66			15.5426	387.326	19.4317	479.896
																				19.43	163.472			15.5499	387.269	19.4407	479.843
																				19.441	163.696			15.5588	387.095	19.4501	479.785
																				19.45	163.527			15.5668	387.121	19.4604	479.685
																				19.46	163.672			15.5748	387.155	19.4707	479.789
																				19.47	163.555			15.5824	387.089	19.4812	479.635
																				19.48	163.646			15.591	387.153	19.4903	479.514
																				19.491	163.594			15.5986	387.31	19.5007	479.365
																				19.5	163.59			15.6072	387.335	19.5113	479.267
																				19.511	163.576			15.6156	387.385	19.5209	479.302
																				19.52	163.557			15.6228	387	19.5314	479.096
																				19.53	163.594			15.6302	386.791	19.5422	479.273
																				19.539	163.477			15.6382	386.873	19.5514	479.067
																				19.551	163.549			15.6473	386.899	19.5602	478.976
																				19.559	163.45			15.6536	386.895	19.5714	478.892
																				19.57	163.56			15.6619	386.915	19.5807	478.578
																				19.579	163.414			15.6704	386.782	19.5903	478.637
																				19.591	163.567			15.6776	386.825	19.6003	478.519
																				19.599	163.389			15.6872	387.161	19.6116	478.447
																				19.611	163.588			15.6938	387.011	19.6206	478.576
																				19.62	163.354			15.703	386.933	19.6318	478.503
																				19.631	163.556			15.7119	387	19.6408	478.447
																				19.64	163.396			15.719	386.914	19.6502	478.097
																				19.65	163.525			15.7275	387.068	19.66	478.022
																				19.66	163.371			15.7349	386.87	19.6722	478.201
																				19.671	163.551			15.7422	386.952	19.6819	478.054
																				19.68	163.37			15.751	386.929	19.69	477.863
																				19.69	163.424			15.7595	386.793	19.7002	477.71
																				19.701	163.426			15.7662	386.658	19.7111	477.963
																				19.71	163.433			15.7753	386.664	19.7197	477.655
																				19.721	163.397			15.7821	386.826	19.7309	477.75
																				19.729	163.362			15.7913	386.989	19.7405	477.518
																				19.741	163.454			15.7986	386.969	19.7501	477.35
																				19.749	163.34			15.8069	387.051	19.7621	477.305
																				19.761	163.438			15.8157	386.92	19.7706	477.325
																				19.769	163.267			15.8225	386.593	19.7813	477.379
																				19.781	163.412			15.8304	386.672	19.7925	477.135
																				19.79	163.258			15.8389	386.715	19.8001	477.032
																				19.8	163.371			15.8471	386.562	19.8116	477.225
																				19.809	163.178			15.8548	386.738	19.8198	476.958
																				19.821	163.382			15.863	386.67	19.8328	476.79
																				19.83	163.185			15.8718	386.833	19.8405	476.71
																				19.84	163.324			15.8794	386.606	19.8501	476.761
																				19.85	163.165			15.8872	386.523	19.8592	476.551
																				19.861	163.364			15.895	386.559	19.8711	476.368
																				19.87	163.166			15.903	386.304	19.8811	476.507
																				19.881	163.332			15.9113	386.268	19.8908	476.504
																				19.89	163.181			15.9187	386.321	19.902	476.425
																				19.9	163.334			15.9273	386.345	19.9113	476.026
																				19.911	163.246			15.9344	386.165	19.9199	476.143
																				19.92	163.262			15.9424	386.431	19.9307	475.99
																				19.93	163.184			15.9512	386.56	19.942	475.95
																				19.94	163.3			15.9585	386.406	19.951	475.824
																				19.95	163.216			15.9668	386.112	19.9615	475.803
[truncated: 2,309 more rows]
