# Supplementary material for: Multiscale architecture design of 3D printed biodegradable Zn-based porous scaffolds for immunomodulatory osteogenesis
Source: Nat Commun. 2024 Apr 11;15:3131. doi: 10.1038/s41467-024-47189-5 (PMC11009309; doi:10.1038/s41467-024-47189-5)
Supplement: Supplementary file 4 — Source Data [file 41467_2024_47189_MOESM4_ESM.zip › Source Data/Source Data Fig. 2.xlsx]

## Sheet: Sheet1
Fig. 1D Nyquist and bode plots of different surface patterns and corresponding SEM morphologies after 24h immersion
-Z''	Z'	-Z''	Z'	-Z''	Z'			Frequency	Z	Phase	Frequency	Z	Phase	Frequency	Z	Phase
(Ω)	(Ω)	(Ω)	(Ω)	(Ω)	(Ω)			(Hz)	(Ω)	(°)	(Hz)	(Ω)	(°)	(Hz)	(Ω)	(°)
Ultrasounded		Acid etched		Electrochemical polished				Ultrasounded			Chemial etched			Electrochemical polished
11.601	1.30102	10.8915	1.48992	10.7883	1.69171			100000	11.6737	6.39883	100000	10.9929	7.78952	100000	10.9202	8.91191
11.4649	1.15141	10.9234	1.3809	10.7928	1.6409			79168	11.5226	5.73493	79168	11.0103	7.20492	79168	10.9168	8.64488
11.4127	1.09686	10.9457	1.40031	10.8437	1.69578			62676	11.4653	5.48977	62676	11.0349	7.29039	62676	10.9755	8.88814
11.4041	1.09441	11.0263	1.42752	10.9517	1.80994			49619	11.4565	5.48163	49619	11.1183	7.37676	49619	11.1003	9.38422
11.4539	1.12388	11.1337	1.5047	11.1058	1.96518			39283	11.5089	5.60407	39283	11.2349	7.69683	39283	11.2783	10.0346
11.5322	1.18185	11.2789	1.61838	11.284	2.16386			31100	11.5927	5.85139	31100	11.3945	8.16545	31100	11.4896	10.8554
11.6308	1.26433	11.4554	1.73893	11.5066	2.39908			24621	11.6993	6.204	24621	11.5866	8.63163	24621	11.754	11.7773
11.7609	1.37173	11.6568	1.89556	11.766	2.68876			19492	11.8406	6.65263	19492	11.8099	9.23628	19492	12.0693	12.8722
11.9172	1.50287	11.8885	2.07458	12.0691	3.0208			15431	12.0116	7.18758	15431	12.0681	9.89866	15431	12.4414	14.0519
12.098	1.65159	12.1432	2.27933	12.419	3.40981			12217	12.2103	7.77382	12217	12.3552	10.631	12217	12.8786	15.353
12.2813	1.82116	12.4319	2.50903	12.8225	3.92998			9671.8	12.4156	8.43477	9671.8	12.6825	11.4103	9671.8	13.4113	17.0398
12.5209	2.03281	12.7313	2.78034	13.2827	4.3796			7657	12.6849	9.22171	7657	13.0314	12.3192	7657	13.9861	18.2486
12.7843	2.2424	13.0711	3.07144	13.8311	4.94675			6061.9	12.9795	9.9486	6061.9	13.4271	13.2234	6061.9	14.6891	19.6798
13.0625	2.48771	13.4691	3.41991	14.433	5.60148			4799.1	13.2972	10.7827	4799.1	13.8965	14.2467	4799.1	15.4819	21.2113
13.3551	2.7584	13.8774	3.80726	15.1375	6.33578			3799.4	13.637	11.6699	3799.4	14.3902	15.3416	3799.4	16.4099	22.7117
13.6905	3.07804	14.3406	4.23831	15.9444	7.13841			3007.9	14.0322	12.6712	3007.9	14.9538	16.4649	3007.9	17.4694	24.1183
14.0485	3.43277	14.853	4.74079	16.8804	8.03948			2381.3	14.4618	13.7312	2381.3	15.5912	17.7021	2381.3	18.6971	25.4667
14.4468	3.84396	15.4265	5.31421	17.9553	9.02594			1885.2	14.9495	14.8998	1885.2	16.3162	19.0081	1885.2	20.0963	26.6881
14.8825	4.31907	16.0741	5.97261	19.1732	10.0979			1492.5	15.4966	16.1833	1492.5	17.1479	20.3834	1492.5	21.6698	27.7744
15.3645	4.87106	16.8134	6.73333	20.5485	11.2562			1181.6	16.1181	17.5904	1181.6	18.1116	21.8248	1181.6	23.4296	28.7134
15.8964	5.51146	17.6574	7.58697	22.0742	12.4958			935.44	16.8248	19.122	935.44	19.2184	23.252	935.44	25.3657	29.5133
16.4791	6.25485	18.6482	8.55409	23.7852	13.8352			740.57	17.6262	20.785	740.57	20.5165	24.6414	740.57	27.5163	30.1853
17.1383	7.12828	19.8051	9.62031	25.667	15.2796			586.29	18.5616	22.5837	586.29	22.0179	25.9082	586.29	29.8708	30.7654
17.8754	8.14756	21.1566	10.7786	27.7372	16.8494			464.16	19.6446	24.5034	464.16	23.7441	26.9972	464.16	32.4539	31.2772
18.7027	9.34617	22.7225	12.0074	30.018	18.567			367.47	20.908	26.5523	367.47	25.7	27.8536	367.47	35.2961	31.7379
19.6335	10.7579	24.5201	13.2833	32.5385	20.4499			290.92	22.3877	28.72	290.92	27.8869	28.4458	290.92	38.4311	32.1487
20.6931	12.4236	26.5588	14.5814	35.3438	22.5062			230.31	24.1361	30.9795	230.31	30.2983	28.7678	230.31	41.9012	32.4881
21.9085	14.3926	28.8417	15.8666	38.4813	24.7136			182.33	26.2132	33.3026	182.33	32.918	28.8163	182.33	45.7337	32.7096
23.3273	16.7218	31.3687	17.1066	41.9602	27.0616			144.35	28.7016	35.6343	144.35	35.73	28.6055	144.35	49.9298	32.8194
25.0017	19.4737	34.1047	18.264	45.8484	29.5172			114.28	31.6908	37.9149	114.28	38.6873	28.1702	114.28	54.5283	32.7734
27.009	22.705	37.04	19.3189	50.1381	32.062			90.474	35.2846	40.052	90.474	41.7753	27.5451	90.474	59.513	32.5978
29.4876	26.4877	40.1591	20.2266	54.8428	34.5949			71.626	39.6373	41.9323	71.626	44.9652	26.7327	71.626	64.8424	32.2437
32.5037	30.8166	43.4008	20.9967	59.9233	37.1372			56.705	44.7901	43.4738	56.705	48.213	25.8171	56.705	70.498	31.7884
36.215	35.729	46.6749	21.5509	65.375	39.5977			44.893	50.8733	44.6129	44.893	51.41	24.7839	44.893	76.4321	31.2034
40.8046	41.2007	50.0312	21.9779	71.1617	42.0812			35.541	57.9871	45.2767	35.541	54.6456	23.7151	35.541	82.673	30.5978
46.4044	47.1303	53.3544	22.199	77.2528	44.4202			28.137	66.141	45.4446	28.137	57.7884	22.5906	28.137	89.1131	29.8988
53.167	53.4253	56.6547	22.2841	83.7139	46.7616			22.275	75.3724	45.1388	22.275	60.8797	21.4713	22.275	95.8889	29.1872
61.1845	59.8382	59.8479	22.2706	90.4293	49.0745			17.635	85.5813	44.3626	17.635	63.8573	20.4113	17.635	102.887	28.488
70.5008	66.2535	62.8832	22.1103	97.4126	51.2756			13.961	96.7465	43.2211	13.961	66.657	19.3721	13.961	110.084	27.7613
81.0848	72.3552	65.8137	21.9592	104.736	53.512			11.053	108.674	41.7438	11.053	69.3804	18.4516	11.053	117.614	27.0636
92.8325	77.9855	68.5962	21.7471	112.359	55.6969			8.7504	121.242	40.0325	8.7504	71.961	17.5902	8.7504	125.406	26.3678
105.507	82.8399	71.2444	21.5765	120.271	57.7921			6.9276	134.142	38.1377	6.9276	74.44	16.849	6.9276	133.435	25.6651
118.875	86.9103	73.763	21.4608	128.649	59.9206			5.4844	147.257	36.1709	5.4844	76.8215	16.222	5.4844	141.919	24.9746
132.676	90.1302	76.1557	21.4145	137.435	61.9963			4.3419	160.395	34.1892	4.3419	79.1093	15.7056	4.3419	150.771	24.2799
146.522	92.4451	78.5337	21.4987	146.63	63.9203			3.4374	173.248	32.249	3.4374	81.4232	15.3097	3.4374	159.957	23.5538
160.191	94.3429	80.8402	21.7189	156.013	65.6694			2.7213	185.908	30.4955	2.7213	83.707	15.0382	2.7213	169.271	22.8273
173.879	96.0589	83.0567	22.1432	165.766	67.1577			2.1544	198.649	28.9183	2.1544	85.9577	14.928	2.1544	178.853	22.0547
187.066	97.8922	85.3681	22.7384	176.03	68.5797			1.7056	211.132	27.6232	1.7056	88.3445	14.9148	1.7056	188.918	21.2854
199.958	99.6276	87.6718	23.4962	186.382	69.5872			1.3503	223.403	26.4845	1.3503	90.7657	15.0028	1.3503	198.949	20.4735
212.369	102.343	90.1523	24.6484	197.096	70.4349			1.069	235.743	25.73	1.069	93.4612	15.2914	1.069	209.303	19.6651
224.995	106.002	92.5774	25.8853	207.478	70.833			0.84632	248.715	25.2266	0.84632	96.1282	15.6214	0.84632	219.236	18.8499
238.439	110.85	95.6014	27.4212	218.343	71.207			0.67002	262.947	24.9337	0.67002	99.4563	16.0044	0.67002	229.661	18.0624
252.379	117.56	98.5952	29.3684	228.984	71.2997			0.53044	278.416	24.9766	0.53044	102.876	16.5871	0.53044	239.827	17.2953
267.74	125.605	102.139	31.7213	239.654	71.3538			0.41994	295.739	25.1327	0.41994	106.951	17.2532	0.41994	250.051	16.5802
285.287	135.835	105.865	34.0557	249.768	71.0499			0.33246	315.974	25.4607	0.33246	111.208	17.8325	0.33246	259.677	15.8791
304.136	147.432	110.552	36.8916	260.993	71.0787			0.2632	337.986	25.862	0.2632	116.545	18.454	0.2632	270.499	15.2344
327.594	161.294	115.289	39.7874	271.326	70.4575			0.20837	365.149	26.2138	0.20837	121.962	19.04	0.20837	280.325	14.557
351.301	176.158	121.548	43.4876	282.019	70.1955			0.16496	392.994	26.6312	0.16496	129.093	19.6863	0.16496	290.624	13.9771
380.972	192.229	127.055	46.392	288.947	69.334			0.1306	426.722	26.7744	0.1306	135.26	20.0588	0.1306	297.149	13.4933
412.923	209.884	133.946	49.8937	299.278	68.3865			0.10339	463.202	26.9437	0.10339	142.936	20.43	0.10339	306.992	12.8714
450.034	228.08	142.479	54.0018	310.031	67.5861			0.08185	504.53	26.8762	0.08185	152.369	20.7575	0.08185	317.312	12.298
489.382	245.393	149.112	57.8532	318.897	69.0186			0.0648	547.46	26.6308	0.0648	159.942	21.2055	0.0648	326.28	12.2121
534.833	258.242	158.547	59.7629	324.928	68.2994			0.0513	593.915	25.7734	0.0513	169.436	20.6535	0.0513	332.029	11.8707
585.629	271.068	168.766	63.7806	329.926	65.2541			0.04062	645.321	24.8379	0.04062	180.416	20.7027	0.04062	336.317	11.1878
635.702	285.503	175.381	67.2846	339.858	63.1615			0.03216	696.871	24.1855	0.03216	187.845	20.9893	0.03216	345.678	10.5281
692.159	293.455	185.407	70.6676	350.979	63.6715			0.02546	751.798	22.9755	0.02546	198.418	20.8643	0.02546	356.708	10.2823
751.248	296.801	197.403	73.7317	367.394	64.7084			0.02015	807.753	21.5579	0.02015	210.724	20.481	0.02015	373.049	9.98895
806.071	294.828	201.732	82.774	372.853	64.3631			0.01596	858.297	20.0905	0.01596	218.053	22.3092	0.01596	378.368	9.79405
873.983	291.646	215.196	79.4359	375.644	56.1765			0.01263	921.359	18.4537	0.01263	229.389	20.2608	0.01263	379.821	8.50539
928.293	279.324	225.896	82.7281	374.499	68.1792			0.01	969.407	16.7466	0.01	240.568	20.1139	0.01	380.655	10.3179
