# Supplementary material for: Multiscale architecture design of 3D printed biodegradable Zn-based porous scaffolds for immunomodulatory osteogenesis
Source: Nat Commun. 2024 Apr 11;15:3131. doi: 10.1038/s41467-024-47189-5 (PMC11009309; doi:10.1038/s41467-024-47189-5)
Supplement: Supplementary file 4 — Source Data [file 41467_2024_47189_MOESM4_ESM.zip › Source Data/Source Data Fig. 3.xlsx]

## Sheet: Sheet1
Fig. 1A Compressive strength and modulus																Fig. 1A Strain-stress curves
BCC			G													BCC		G
CYS MPa	UCS MPa	E Gpa	CYS MPa	UCS MPa	E Gpa											Strain %	Stress MPa	Strain %	Stress MPa
6.48	7.82	0.75	6.58	8	0.52											-1e-05	-0.01571	0	-0.00098
7.15	9.07	0.41	6.7	8.74	0.58											0	-0.01009	0	-0.00827
7.34	6.08	0.44	6.99	12.28	0.63											0.0004	0.09984	0	0.2183
																0.0009	0.14411	0.0016	1.67613
Fig. 1B EIS DATA					Fig. 1B bode DATA					Fig. 1B PDP DATA						0.00123	0.15239	0.00168	1.55748
BCC		G			BCC		G			BCC		G				0.00156	0.17868	0.00162	1.50784
Z'	Z''	Z'	Z''							Potential V	Log current (A cm-2)	Potential V	Log current (A cm-2)			0.00192	0.27957	0.00166	1.54365
Ω/cm2	Ω/cm2	Ω/cm2	Ω/cm2		Phase °	Frequency (Hz)	Phase °	Frequency (Hz)		-1.5451	-3.15153	-1.5329	-3.29545			0.00185	0.48104	0.00219	1.84167
2.60162	1.50697	2.53112	0.51624		3799.4	30.0812	31100	11.5278		-1.54419	-3.15088	-1.53137	-3.29641			0.00267	3.27957	0.00259	2.03823
2.73063	1.79053	2.57544	0.57909		3007.9	33.2536	24621	12.6722		-1.54297	-3.14972	-1.53046	-3.29582			0.00388	3.87166	0.00297	2.24355
2.89101	2.1286	2.62285	0.65665		2381.3	36.3635	19492	14.0555		-1.54236	-3.14815	-1.52954	-3.29434			0.00346	3.43627	0.00332	2.42031
3.09735	2.53269	2.67933	0.75326		1885.2	39.2727	15431	15.7027		-1.54083	-3.14562	-1.52863	-3.29272			0.00346	3.43597	0.00362	2.60143
3.35871	3.0061	2.74366	0.87058		1492.5	41.8291	12217	17.6044		-1.53961	-3.14333	-1.5274	-3.29118			0.00367	3.63628	0.004	2.79934
3.69292	3.55822	2.81935	1.01315		1181.6	43.9357	9671.8	19.7661		-1.5387	-3.14092	-1.52649	-3.28979			0.00425	4.13878	0.00436	3.00132
4.11973	4.18781	2.89784	1.18638		935.44	45.4696	7657	22.2642		-1.53748	-3.1383	-1.52557	-3.28892			0.0046	4.33702	0.00461	3.13762
4.65944	4.89335	2.99484	1.39415		740.57	46.4027	6061.9	24.9628		-1.53717	-3.136	-1.52435	-3.28848			0.00501	4.55371	0.00501	3.35137
5.34398	5.67131	3.10546	1.63798		586.29	46.7021	4799.1	27.8095		-1.53564	-3.13399	-1.52344	-3.28862			0.00534	4.70525	0.00537	3.53103
6.19767	6.50186	3.23419	1.94076		464.16	46.3721	3799.4	30.9669		-1.53503	-3.13203	-1.52252	-3.28921			0.00563	4.85691	0.00564	3.65155
7.23313	7.35659	3.38129	2.3032		367.47	45.4848	3007.9	34.2611		-1.53412	-3.13043	-1.5213	-3.28986			0.00601	5.01638	0.00605	3.849
8.4707	8.20542	3.56045	2.73894		290.92	44.0886	2381.3	37.57		-1.5329	-3.12919	-1.51978	-3.29089			0.00638	5.19433	0.00635	3.95795
9.86213	8.95446	3.77819	3.26708		230.31	42.2383	1885.2	40.8507		-1.53168	-3.12795	-1.51947	-3.2922			0.00664	5.28739	0.0067	4.06567
11.5116	9.66896	4.04457	3.90096		182.33	40.0278	1492.5	43.9646		-1.53046	-3.12712	-1.51825	-3.29375			0.00707	5.49276	0.00699	4.16468
13.2775	10.2101	4.37553	4.6626		144.35	37.5593	1181.6	46.8192		-1.52893	-3.12655	-1.51703	-3.29537			0.0074	5.6247	0.00738	4.25324
15.1406	10.5766	4.78559	5.56923		114.28	34.9367	935.44	49.3278		-1.52832	-3.12611	-1.5155	-3.29715			0.00766	5.71844	0.00776	4.36265
17.0359	10.7577	5.31097	6.64874		90.474	32.2712	740.57	51.3824		-1.5271	-3.12585	-1.5152	-3.29908			0.00804	5.88545	0.00801	4.40033
18.9026	10.7545	5.98135	7.92091		71.626	29.6375	586.29	52.9423		-1.52618	-3.12571	-1.51306	-3.30117			0.00839	6.03106	0.00842	4.51371
20.7129	10.6137	6.83801	9.40317		56.705	27.1315	464.16	53.9752		-1.52466	-3.12589	-1.51276	-3.30343			0.00871	6.12567	0.00875	4.57018
22.4145	10.3579	7.93425	11.1105		44.893	24.802	367.47	54.4685		-1.52374	-3.12611	-1.51184	-3.30569			0.00908	6.30588	0.00904	4.6012
23.9991	10.0315	9.32239	13.0287		35.541	22.6846	290.92	54.4153		-1.52283	-3.12646	-1.51062	-3.3082			0.0094	6.38767	0.00939	4.68057
25.4657	9.67553	11.0958	15.168		28.137	20.804	230.31	53.8136		-1.521	-3.12699	-1.5094	-3.31064			0.00976	6.52222	0.00975	4.71703
26.8226	9.3173	13.3187	17.4824		22.275	19.1555	182.33	52.6985		-1.52069	-3.12773	-1.50848	-3.31287			0.01001	6.58845	0.01012	4.76539
28.0685	8.9756	16.0741	19.922		17.635	17.733	144.35	51.1017		-1.51886	-3.12857	-1.50757	-3.31541			0.01043	6.76183	0.01037	4.78314
29.2391	8.68004	19.3833	22.3486		13.961	16.5343	114.28	49.0644		-1.51917	-3.1295	-1.50635	-3.31782			0.01081	6.88667	0.01078	4.85615
30.3245	8.43071	23.287	24.6643		11.053	15.5368	90.474	46.6452		-1.51794	-3.13056	-1.50543	-3.32047			0.01106	6.91385	0.01114	4.90549
31.3638	8.25743	27.7678	26.714		8.7504	14.7501	71.626	43.8918		-1.51581	-3.13171	-1.50421	-3.3233			0.01146	7.10025	0.0114	4.86518
32.3772	8.15199	32.751	28.3577		6.9276	14.1323	56.705	40.8879		-1.5155	-3.13287	-1.50299	-3.32623			0.01177	7.15226	0.01179	4.97609
33.3736	8.12276	38.089	29.4674		5.4844	13.6792	44.893	37.7272		-1.51428	-3.13412	-1.50177	-3.32909			0.01212	7.24827	0.01212	4.96765
34.4015	8.17425	43.6507	29.9841		4.3419	13.3664	35.541	34.4856		-1.51337	-3.13555	-1.50085	-3.33214			0.01241	7.32247	0.01247	4.99666
35.4663	8.28963	49.1784	29.8745		3.4374	13.1557	28.137	31.2776		-1.51184	-3.13703	-1.50024	-3.33521			0.01279	7.45507	0.01276	5.02504
36.5832	8.44564	54.5944	29.1557		2.7213	12.9996	22.275	28.104		-1.51062	-3.13866	-1.49811	-3.3383			0.01318	7.56061	0.01315	5.0332
37.751	8.64686	59.6794	27.988		2.1544	12.901	17.635	25.1252		-1.51001	-3.14038	-1.4978	-3.34124			0.01341	7.58629	0.01351	5.08053
39.0006	8.85595	64.3357	26.4241		1.7056	12.7934	13.961	22.329		-1.50909	-3.14196	-1.49658	-3.34438			0.01383	7.74674	0.01377	5.04848
40.291	9.05142	68.4417	24.6503		1.3503	12.6614	11.053	19.8073		-1.50818	-3.14379	-1.49536	-3.34753			0.01416	7.80217	0.01416	5.11414
41.6414	9.18058	72.1274	22.7723		1.069	12.433	8.7504	17.5221		-1.50696	-3.14571	-1.49445	-3.35079			0.01447	7.83615	0.0145	5.12576
43.0462	9.29096	75.3411	20.9144		0.84632	12.1797	6.9276	15.5144		-1.50574	-3.14773	-1.49292	-3.354			0.0148	7.94164	0.01482	5.0875
44.5117	9.36064	78.0947	19.1406		0.67002	11.876	5.4844	13.7714		-1.50482	-3.14986	-1.49261	-3.35705			0.01515	8.00448	0.01514	5.13464
45.7949	9.28939	80.498	17.5317		0.53044	11.4667	4.3419	12.2866		-1.50391	-3.15209	-1.49139	-3.36039			0.01555	8.114	0.01551	5.128
47.1115	9.14575	82.5796	16.111		0.41994	10.9862	3.4374	11.0395		-1.50238	-3.15438	-1.49017	-3.36375			0.01578	8.10655	0.01589	5.13864
48.3573	9.21217	84.4849	14.923		0.33246	10.7857	2.7213	10.0171		-1.50146	-3.15677	-1.48895	-3.36688			0.01622	8.24747	0.01612	5.08033
49.6814	9.13052	86.1604	14.0415		0.2632	10.4137	2.1544	9.25609		-1.50055	-3.15927	-1.48834	-3.37002			0.01652	8.27391	0.01653	5.13842
50.8703	8.91256	87.7	13.4158		0.20837	9.93745	1.7056	8.69734		-1.49963	-3.16184	-1.48743	-3.37346			0.01683	8.30154	0.01687	5.13701
52.0116	9.0379	88.9269	13.0476		0.16496	9.85768	1.3503	8.34703		-1.49872	-3.16451	-1.4859	-3.37684			0.01717	8.40259	0.0172	5.10514
52.9812	8.8517	90.4619	12.9314		0.1306	9.48494	1.069	8.13521		-1.49719	-3.1672	-1.48468	-3.38024			0.01754	8.42231	0.01752	5.13958
54.0457	8.83208	91.8297	13.1127		0.10339	9.28117	0.84632	8.12656		-1.49567	-3.17001	-1.48376	-3.38376			0.0179	8.4841	0.01787	5.14205
53.8069	8.61293	93.2092	13.4744		0.08185	9.09426	0.67002	8.22575		-1.49414	-3.17293	-1.48254	-3.38703			0.01816	8.5096	0.01825	5.1772
55.5584	8.6182	94.501	14.264		0.0648	8.81743	0.53044	8.58347		-1.49384	-3.17587	-1.48132	-3.3907			0.01858	8.6159	0.0185	5.12839
56.4501	10.0437	96.0998	15.2693		0.0513	10.0886	0.41994	9.02828		-1.49261	-3.17893	-1.48071	-3.3943			0.01892	8.67601	0.01892	5.19075
58.1097	9.60822	97.7093	16.5989		0.04062	9.3887	0.33246	9.64139		-1.492	-3.18196	-1.47919	-3.39794			0.01918	8.64973	0.01926	5.16548
59.6265	11.8303	99.6846	18.0241		0.03216	11.2222	0.2632	10.249		-1.49078	-3.18517	-1.47858	-3.40151			0.01956	8.76157	0.01956	5.12814
59.551	10.4604	101.674	19.9635		0.02546	9.96261	0.20837	11.1086		-1.48956	-3.18845	-1.47766	-3.40482			0.01992	8.78653	0.0199	5.16321
61.1055	11.7721	104.199	21.5821		0.02015	10.9045	0.16496	11.7019		-1.48865	-3.1918	-1.47583	-3.40788			0.02027	8.79885	0.02025	5.14271
60.5198	13.2903	107.701	24.0188		0.01596	12.3857	0.1306	12.5719		-1.48743	-3.19513	-1.47491	-3.41124			0.02052	8.8193	0.02063	5.16096
66.4635	14.5155	109.285	26.7471		0.01263	12.3199	0.10339	13.7527		-1.48621	-3.19854	-1.47461	-3.41502			0.02093	8.87535	0.02088	5.11857
		113.04	28.0739				0.08185	13.9475		-1.4856	-3.20197	-1.47308	-3.41874			0.02129	8.92667	0.02128	5.16408
		117.75	30.4857				0.0648	14.5153		-1.48499	-3.20559	-1.47186	-3.42248			0.02156	8.87613	0.02161	5.16542
		123.476	31.4963				0.0513	14.3099		-1.48315	-3.20924	-1.47125	-3.42626			0.02195	8.98123	0.02193	5.1309
		123.965	34.5732				0.04062	15.5835		-1.48224	-3.21297	-1.46973	-3.42967			0.02228	8.95582	0.02226	5.1737
		132.944	36.7357				0.03216	15.4468		-1.48132	-3.21674	-1.46912	-3.43342			0.02262	8.964	0.02262	5.15993
		140.172	43.3494				0.02546	17.1847		-1.4798	-3.22059	-1.4679	-3.43709			0.02292	8.97216	0.023	5.18684
										-1.47888	-3.22442	-1.46729	-3.4411			0.02331	8.99232	0.02323	5.14063
Fig. 3C Weight loss percentage and compressive strength loss of Zn-Li porous scaffolds at Day 14 and 28.										-1.47766	-3.22829	-1.46576	-3.44515			0.02367	9.01873	0.02365	5.21132
BCC			G							-1.47705	-3.23231	-1.46454	-3.44903			0.02393	8.96137	0.024	5.22386
14D %	28D %		14D %	28D %						-1.47583	-3.23636	-1.46332	-3.45294			0.02431	9.04293	0.02431	5.21656
Strength loss			Strength loss							-1.4743	-3.24045	-1.46271	-3.45678			0.02465	9.03207	0.02465	5.29143
71.1779	92.7318		38.488	60.4811						-1.47339	-3.24458	-1.46118	-3.46066			0.02498	9.01871	0.02499	5.33741
77.6942	88.4712		41.2371	63.9175						-1.47247	-3.24874	-1.45996	-3.46435			0.02531	9.05902	0.02536	5.40083
74.4361	93.2331		29.2096	60.8247						-1.47156	-3.25295	-1.45935	-3.46841			0.02567	9.04996	0.02561	5.38903
Weight loss			Weight loss							-1.47064	-3.25726	-1.45782	-3.47217			0.02605	9.09441	0.02604	5.48455
12.2	34.2		9.5	22						-1.46912	-3.26155	-1.45752	-3.47585			0.02629	9.02232	0.02637	5.51361
22.5	36.1		9.5	21.7						-1.4682	-3.26589	-1.4563	-3.47933			0.02669	9.09469	0.02667	5.48636
11	25.6		5.7	15.8						-1.46729	-3.27033	-1.45477	-3.48296			0.02703	9.0858	0.02702	5.56326
										-1.46637	-3.27481	-1.45386	-3.48662			0.02735	9.06139	0.02735	5.55377
										-1.46515	-3.27935	-1.45294	-3.49065			0.02768	9.0767	0.02774	5.62163
										-1.46393	-3.28399	-1.45142	-3.49473			0.02803	9.05879	0.02798	5.60094
										-1.4624	-3.28868	-1.45081	-3.49872			0.0284	9.0756	0.02841	5.68275
										-1.46149	-3.29349	-1.44928	-3.50276			0.02865	9.02264	0.02873	5.71017
										-1.46057	-3.29829	-1.44897	-3.50683			0.02907	9.08661	0.02902	5.71035
										-1.45966	-3.30301	-1.44775	-3.51057			0.02941	9.05472	0.0294	5.80604
										-1.45874	-3.30785	-1.44623	-3.51471			0.02972	9.01297	0.02973	5.83186
										-1.45752	-3.31274	-1.44501	-3.51853			0.03004	9.03146	0.03009	5.88313
										-1.4563	-3.31776	-1.44409	-3.52238			0.03041	9.01667	0.03035	5.887
										-1.45538	-3.32284	-1.44226	-3.52626			0.03077	9.03161	0.03075	5.97376
										-1.45447	-3.3279	-1.44226	-3.53005			0.03104	8.96764	0.03113	6.03538
										-1.45294	-3.33296	-1.44104	-3.53413			0.03144	9.01057	0.03139	5.99758
										-1.45264	-3.33814	-1.44043	-3.53811			0.03175	8.96796	0.0318	6.1031
										-1.45111	-3.34339	-1.4386	-3.5424			0.0321	8.9408	0.0321	6.08596
										-1.4502	-3.3487	-1.43799	-3.5462			0.03241	8.95164	0.03244	6.1029
										-1.44897	-3.35408	-1.43677	-3.55057			0.03279	8.91823	0.03273	6.12021
										-1.44836	-3.35953	-1.43555	-3.55485			0.03314	8.9226	0.03314	6.18197
										-1.44684	-3.36504	-1.43494	-3.55917			0.0334	8.8542	0.03352	6.25032
										-1.44562	-3.37048	-1.43341	-3.56326			0.0338	8.89816	0.03376	6.21956
										-1.4447	-3.37582	-1.43219	-3.56766			0.03415	8.86178	0.03417	6.34714
										-1.44348	-3.38147	-1.43158	-3.57211			0.03448	8.81964	0.03448	6.37239
										-1.44287	-3.38711	-1.43036	-3.57661			0.03479	8.81229	0.03481	6.39801
										-1.44165	-3.39283	-1.42975	-3.58087			0.03515	8.80017	0.03512	6.43486
										-1.44043	-3.39854	-1.42792	-3.58531			0.03552	8.80647	0.03549	6.47484
										-1.43921	-3.40433	-1.427	-3.5898			0.03576	8.72403	0.03587	6.52558
										-1.4389	-3.41028	-1.42609	-3.59419			0.03618	8.78321	0.03612	6.52797
										-1.43738	-3.41614	-1.42487	-3.59862			0.03651	8.7397	0.03655	6.6305
										-1.43616	-3.42199	-1.42395	-3.60325			0.03685	8.68704	0.03685	6.6254
										-1.43524	-3.42802	-1.42242	-3.60794			0.03715	8.67506	0.03717	6.63557
										-1.43402	-3.43395	-1.42181	-3.61267			0.03752	8.64992	0.0375	6.68635
										-1.4328	-3.43996	-1.4212	-3.61714			0.03789	8.66385	0.03786	6.71484
										-1.43188	-3.44605	-1.41937	-3.62197			0.03814	8.54413	0.03825	6.79806
										-1.43066	-3.45224	-1.41846	-3.62686			0.03856	8.59621	0.03849	6.74329
										-1.42975	-3.45841	-1.41754	-3.63148			0.03887	8.54099	0.03892	6.85035
										-1.42883	-3.46468	-1.41602	-3.63599			0.03921	8.49622	0.03924	6.84275
										-1.42853	-3.47084	-1.41541	-3.64072			0.03951	8.47572	0.03953	6.83231
										-1.42639	-3.4772	-1.41449	-3.64532			0.0399	8.46606	0.03986	6.89511
										-1.42548	-3.48364	-1.41357	-3.65015			0.04026	8.45317	0.04024	6.92713
										-1.42426	-3.49018	-1.41205	-3.65486			0.04052	8.3664	0.04062	6.95118
										-1.42334	-3.49672	-1.41113	-3.65979			0.04091	8.40315	0.04087	6.92659
										-1.42242	-3.50326	-1.40991	-3.66478			0.04124	8.35667	0.04128	6.98673
										-1.42181	-3.50979	-1.409	-3.6693			0.04162	8.3342	0.0416	6.9998
										-1.41998	-3.51642	-1.40808	-3.67405			0.04189	8.28364	0.04189	6.97153
										-1.41907	-3.52304	-1.40686	-3.67903			0.04229	8.28598	0.04227	7.05242
										-1.41815	-3.52977	-1.40594	-3.68352			0.04263	8.26314	0.0426	7.04535
										-1.41693	-3.53648	-1.40503	-3.68842			0.04289	8.19045	0.04299	7.0677
										-1.41571	-3.54331	-1.40381	-3.69357			0.04327	8.21231	0.04322	7.055
										-1.41449	-3.55012	-1.40228	-3.69822			0.04361	8.16773	0.04366	7.13983
										-1.41357	-3.55705	-1.40167	-3.70254			0.04399	8.1339	0.04398	7.14889
										-1.41205	-3.56408	-1.40076	-3.70728			0.04425	8.08609	0.04427	7.1394
										-1.41174	-3.57099	-1.39923	-3.71227			0.04467	8.08241	0.04463	7.20995
										-1.41083	-3.57814	-1.39862	-3.71751			0.04499	8.05404	0.04498	7.19629
										-1.40961	-3.58527	-1.39709	-3.72262			0.04528	7.97844	0.04535	7.25431
										-1.40869	-3.59227	-1.39648	-3.72759			0.04564	8.00717	0.04561	7.22379
										-1.40778	-3.59939	-1.39557	-3.73282			0.04599	7.95761	0.04604	7.30222
										-1.40625	-3.60662	-1.39435	-3.73771			0.04637	7.92252	0.04635	7.28963
										-1.40533	-3.61371	-1.39343	-3.74285			0.04662	7.86571	0.04664	7.25709
										-1.40411	-3.62105	-1.3916	-3.74785			0.04704	7.8757	0.04699	7.31981
										-1.40228	-3.62837	-1.3913	-3.75312			0.04736	7.82758	0.04733	7.33637
										-1.40228	-3.63568	-1.38977	-3.75824			0.04765	7.77429	0.04773	7.3783
										-1.40137	-3.6424	-1.38855	-3.76321			0.04803	7.79143	0.04798	7.36199
										-1.39984	-3.64966	-1.38794	-3.76735			0.04836	7.7256	0.04841	7.41923
										-1.39893	-3.65719	-1.38641	-3.77198			0.04874	7.71291	0.04872	7.44393
										-1.39832	-3.66471	-1.38519	-3.77732			0.04899	7.64598	0.04901	7.4027
										-1.39648	-3.6722	-1.38458	-3.78274			0.04942	7.65689	0.04935	7.49047
										-1.39618	-3.67982	-1.38306	-3.78822			0.04973	7.59595	0.04972	7.49654
										-1.39496	-3.68726	-1.38214	-3.79354			0.05003	7.52334	0.05012	7.52448
										-1.39404	-3.69483	-1.38123	-3.79869			0.05035	7.51678	0.05034	7.48085
										-1.39252	-3.70254	-1.38	-3.80367			0.05074	7.48272	0.05077	7.57929
										-1.39191	-3.71021	-1.37909	-3.8087			0.05112	7.46313	0.05108	7.56057
										-1.39069	-3.71785	-1.37848	-3.81403			0.05135	7.36772	0.0514	7.54852
										-1.38947	-3.72563	-1.37695	-3.81943			0.05179	7.40387	0.05173	7.59987
										-1.38794	-3.73337	-1.37604	-3.82465			0.05209	7.32762	0.0521	7.61435
										-1.38702	-3.74072	-1.37451	-3.82968			0.05241	7.27104	0.05247	7.6521
										-1.38611	-3.74818	-1.3739	-3.83503			0.05272	7.27637	0.05271	7.60676
										-1.38519	-3.75578	-1.37268	-3.84018			0.0531	7.22988	0.05314	7.70605
										-1.38397	-3.76333	-1.37177	-3.84539			0.05348	7.21561	0.05346	7.67497
										-1.38245	-3.771	-1.37054	-3.85088			0.05372	7.12019	0.05378	7.66054
										-1.38184	-3.77882	-1.36963	-3.8562			0.05415	7.14856	0.05409	7.70242
										-1.38031	-3.78677	-1.36841	-3.86158			0.05445	7.05431	0.05446	7.70528
										-1.38	-3.79468	-1.36749	-3.86681			0.05479	7.01367	0.05485	7.7568
										-1.37909	-3.80273	-1.36658	-3.872			0.05509	6.97669	0.05509	7.68673
										-1.37726	-3.8105	-1.36505	-3.87721			0.05549	6.95517	0.05552	7.80122
										-1.37665	-3.81842	-1.36414	-3.88198			0.05586	6.90844	0.05582	7.75685
										-1.37573	-3.82648	-1.36322	-3.88677			0.0561	6.80261	0.05617	7.78436
										-1.37451	-3.83425	-1.36169	-3.89159			0.05653	6.83841	0.05643	7.79347
										-1.37329	-3.84239	-1.36078	-3.89649			0.05683	6.73607	0.05684	7.84857
										-1.37238	-3.85022	-1.35986	-3.90165			0.05717	6.69634	0.05722	7.89852
										-1.37085	-3.8582	-1.35834	-3.90697			0.05746	6.66339	0.05747	7.83
										-1.36993	-3.86608	-1.35773	-3.91195			0.05783	6.63683	0.05787	7.96427
										-1.36871	-3.8741	-1.35712	-3.91684			0.05822	6.61998	0.05819	7.92845
										-1.3681	-3.88203	-1.35559	-3.92191			0.05848	6.52524	0.05854	7.9671
										-1.36658	-3.88985	-1.35437	-3.92707			0.0589	6.57191	0.05882	7.96001
										-1.36566	-3.89756	-1.35376	-3.93213			0.05921	6.47718	0.05924	8.04865
										-1.36444	-3.90567	-1.35254	-3.93732			0.05955	6.43838	0.05959	8.06473
										-1.36353	-3.91374	-1.35101	-3.94257			0.05981	6.3859	0.05984	8.01305
										-1.3623	-3.9215	-1.3501	-3.94751			0.06023	6.38799	0.06022	8.12111
										-1.36169	-3.92926	-1.34888	-3.95255			0.06061	6.35421	0.06056	8.1135
										-1.36017	-3.93683	-1.34796	-3.95779			0.06085	6.25639	0.06093	8.13457
										-1.35986	-3.94458	-1.34644	-3.96277			0.06125	6.28944	0.06119	8.12962
										-1.35803	-3.95219	-1.34644	-3.96768			0.06157	6.21494	0.06159	8.19058
										-1.35742	-3.95992	-1.34491	-3.97265			0.06192	6.1765	0.06194	8.22959
										-1.3562	-3.96753	-1.34338	-3.9776			0.0622	6.13977	0.06222	8.17976
										-1.35529	-3.97521	-1.34247	-3.98246			0.06259	6.13587	0.06262	8.32844
										-1.35345	-3.9828	-1.34186	-3.9873			0.06297	6.11572	0.06294	8.28045
										-1.35284	-3.99031	-1.34064	-3.99209			0.06322	6.01667	0.0633	8.31626
										-1.35193	-3.99782	-1.33911	-3.99671			0.06361	6.04284	0.06355	8.30457
										-1.3501	-4.00519	-1.33911	-4.00123			0.06396	5.98863	0.06396	8.38504
										-1.34979	-4.01232	-1.33759	-4.00588			0.0643	5.95748	0.06432	8.41784
										-1.34827	-4.01943	-1.33636	-4.01038			0.06456	5.90729	0.06459	8.36446
										-1.34766	-4.02652	-1.33545	-4.01473			0.06497	5.907	0.06498	8.4771
										-1.34674	-4.03366	-1.33453	-4.01933			0.06532	5.88705	0.06531	8.46267
										-1.34521	-4.04066	-1.33301	-4.02377			0.0656	5.80091	0.06567	8.52593
										-1.3443	-4.04775	-1.3324	-4.02786			0.06599	5.83161	0.06593	8.52922
										-1.34308	-4.05476	-1.33118	-4.032			0.06631	5.74001	0.06633	8.62875
										-1.34247	-4.06189	-1.33026	-4.03621			0.06668	5.72192	0.0667	8.67465
										-1.34125	-4.06898	-1.32935	-4.04067			0.06693	5.66702	0.06697	8.63746
										-1.34003	-4.07592	-1.32751	-4.04496			0.06734	5.6837	0.06734	8.74811
										-1.33911	-4.08309	-1.32751	-4.04926			0.06771	5.66672	0.06766	8.73464
										-1.33789	-4.09002	-1.32568	-4.05356			0.06798	5.59043	0.06804	8.80617
										-1.33728	-4.09681	-1.32477	-4.05769			0.06835	5.62167	0.06829	8.77804
										-1.33575	-4.1038	-1.32385	-4.06168			0.06869	5.58576	0.06872	8.89314
										-1.33484	-4.11073	-1.32263	-4.06558			0.06904	5.57991	0.06906	8.90606
										-1.33362	-4.11772	-1.32172	-4.06952			0.06931	5.53507	0.06934	8.85745
										-1.33179	-4.12462	-1.31927	-4.07332			0.06972	5.56787	0.0697	8.94196
										-1.33118	-4.13131	-1.31897	-4.07714			0.07008	5.54412	0.07005	8.91706
										-1.33087	-4.13816	-1.31836	-4.08096			0.07035	5.48225	0.07041	8.94976
										-1.32935	-4.14502	-1.31744	-4.08481			0.0707	5.51601	0.07068	8.89457
										-1.32813	-4.152	-1.31622	-4.0887			0.07105	5.4891	0.07107	8.98772
										-1.32721	-4.1588	-1.31439	-4.09239			0.07143	5.4793	0.07142	8.98853
										-1.32568	-4.16552	-1.31378	-4.09508			0.07167	5.43051	0.07171	8.93461
										-1.32507	-4.17234	-1.31287	-4.09883			0.0721	5.45078	0.07207	9.0065
										-1.32385	-4.17903	-1.31195	-4.1027			0.07243	5.42051	0.07241	8.97959
										-1.32233	-4.18562	-1.31104	-4.1067			0.07272	5.37257	0.07278	9.02444
										-1.32233	-4.19231	-1.3092	-4.11069			0.07311	5.41931	0.07303	8.97154
										-1.3205	-4.199	-1.3089	-4.11482			0.07343	5.36557	0.07344	9.07666
										-1.31958	-4.20564	-1.30798	-4.11889			0.0738	5.38538	0.0738	9.10475
										-1.31897	-4.21222	-1.30646	-4.12294			0.07406	5.35431	0.0741	9.0186
										-1.31775	-4.21874	-1.30524	-4.12704			0.07446	5.40602	0.07445	9.09182
										-1.31622	-4.22525	-1.30432	-4.13071			0.07481	5.41074	0.07478	9.04062
										-1.315	-4.2318	-1.3031	-4.13473			0.07509	5.37137	0.07517	9.09251
										-1.31439	-4.23823	-1.30219	-4.13873			0.07546	5.41879	0.07541	9.00309
										-1.31317	-4.24463	-1.30127	-4.14245			0.0758	5.41314	0.07583	9.10033
										-1.31256	-4.25113	-1.29974	-4.14637			0.07617	5.43515	0.07616	9.03175
										-1.31134	-4.25726	-1.29852	-4.15011			0.07641	5.43186	0.07649	8.98857
										-1.31042	-4.2639	-1.29791	-4.15324			0.07682	5.48426	0.07678	9.01275
										-1.30951	-4.27021	-1.297	-4.15731			0.07718	5.51428	0.07716	9.03382
										-1.30768	-4.27661	-1.29547	-4.16115			0.07747	5.47482	0.07753	9.07283
										-1.30737	-4.28305	-1.29486	-4.16485			0.07783	5.54355	0.07778	8.99407
										-1.30646	-4.28932	-1.29395	-4.16859			0.07815	5.52016	0.07821	9.12519
										-1.30463	-4.29569	-1.29272	-4.17219			0.07855	5.56992	0.07853	9.08205
										-1.30402	-4.30189	-1.2915	-4.17571			0.07878	5.52439	0.07885	9.04322
										-1.3028	-4.30812	-1.29059	-4.17898			0.07922	5.60806	0.07917	9.10624
										-1.30157	-4.31436	-1.28876	-4.18227			0.07955	5.60752	0.07954	9.12567
										-1.30035	-4.32056	-1.28784	-4.1857			0.07984	5.56634	0.07991	9.17953
										-1.29974	-4.32672	-1.28693	-4.18887			0.08017	5.62508	0.08015	9.11156
										-1.29883	-4.33239	-1.28601	-4.19241			0.08054	5.64643	0.08055	9.23636
										-1.29761	-4.33843	-1.28479	-4.19581			0.08091	5.68567	0.08088	9.22975
										-1.29578	-4.34462	-1.28448	-4.19959			0.08118	5.67232	0.08123	9.19582
										-1.29517	-4.35068	-1.28296	-4.2034			0.08158	5.76507	0.08155	9.24687
										-1.29425	-4.35668	-1.28143	-4.2073			0.08191	5.80396	0.08191	9.25225
										-1.29272	-4.36262	-1.28113	-4.2113			0.08222	5.81028	0.08226	9.28372
										-1.29181	-4.36848	-1.2796	-4.21546			0.08256	5.86807	0.08252	9.21711
										-1.2915	-4.37426	-1.27869	-4.21967			0.08291	5.88622	0.08292	9.32683
										-1.28998	-4.37989	-1.27777	-4.22385			0.08328	5.94661	0.08327	9.34492
										-1.28906	-4.38567	-1.27625	-4.22851			0.08353	5.93579	0.08361	9.3215
										-1.28815	-4.39129	-1.27533	-4.23316			0.08395	6.01685	0.0839	9.36673
										-1.28632	-4.3969	-1.27441	-4.23721			0.08429	6.06396	0.08428	9.38546
										-1.28601	-4.40242	-1.27319	-4.24215			0.08459	6.04322	0.08464	9.45862
										-1.28448	-4.40775	-1.27167	-4.24735			0.08495	6.13791	0.0849	9.39844
										-1.28326	-4.4129	-1.27075	-4.25261			0.08528	6.15065	0.08529	9.50019
										-1.28235	-4.41794	-1.27045	-4.25807			0.08566	6.22041	0.08564	9.51853
										-1.28113	-4.42277	-1.26892	-4.26346			0.0859	6.1973	0.08597	9.4785
										-1.28021	-4.4274	-1.2677	-4.26899			0.08633	6.29506	0.08628	9.5298
										-1.2793	-4.43164	-1.26648	-4.27452			0.08666	6.30407	0.08666	9.56852
										-1.27808	-4.43591	-1.26526	-4.28005			0.08697	6.29746	0.08701	9.604
										-1.27686	-4.44014	-1.26495	-4.28572			0.08731	6.35332	0.08728	9.53228
										-1.27594	-4.44422	-1.26373	-4.29081			0.08765	6.36165	0.08769	9.63444
										-1.27502	-4.44863	-1.26251	-4.29656			0.08802	6.41384	0.088	9.62907
										-1.27411	-4.45307	-1.2616	-4.302			0.08828	6.38419	0.08836	9.62685
										-1.27289	-4.45775	-1.26007	-4.30751			0.0887	6.47025	0.08866	9.66331
										-1.27167	-4.46268	-1.25946	-4.31302			0.08903	6.47088	0.08904	9.67742
										-1.27045	-4.46775	-1.25793	-4.3186			0.08933	6.44641	0.08939	9.72891
										-1.26953	-4.47289	-1.25763	-4.32417			0.08968	6.51239	0.08963	9.64837
										-1.26862	-4.47838	-1.25671	-4.32965			0.09002	6.50665	0.09003	9.76949
										-1.2674	-4.48394	-1.25458	-4.33513			0.0904	6.54252	0.09038	9.75456
										-1.26617	-4.48958	-1.25336	-4.34042			0.09064	6.4755	0.09072	9.73676
										-1.26556	-4.49529	-1.25275	-4.34587			0.09106	6.55641	0.09102	9.77099
										-1.26434	-4.50138	-1.25214	-4.3513			0.09139	6.55379	0.0914	9.77811
										-1.26312	-4.50778	-1.25031	-4.3568			0.09172	6.55619	0.09174	9.84279
										-1.26221	-4.5147	-1.24969	-4.36245			0.09204	6.58912	0.09201	9.76859
										-1.26129	-4.52206	-1.24847	-4.36836			0.0924	6.59657	0.09241	9.91489
										-1.26007	-4.52977	-1.24786	-4.37435			0.09277	6.59397	0.09275	9.91446
										-1.25885	-4.53773	-1.24603	-4.38033			0.09302	6.54164	0.09309	9.91688
										-1.25824	-4.54607	-1.24573	-4.38657			0.09343	6.64762	0.09338	9.96042
										-1.25671	-4.55469	-1.2442	-4.39282			0.09377	6.65044	0.09378	9.98857
										-1.25519	-4.5636	-1.2439	-4.39906			0.0941	6.65217	0.09412	10.0132
										-1.25427	-4.57222	-1.24207	-4.40539			0.09442	6.70568	0.09438	9.96144
										-1.25366	-4.58113	-1.24115	-4.41192			0.09477	6.71631	0.0948	10.0747
										-1.25244	-4.58971	-1.24023	-4.41834			0.09512	6.73773	0.09512	10.0621
										-1.25092	-4.59834	-1.23901	-4.42497			0.09539	6.70207	0.09545	10.0282
										-1.25061	-4.60689	-1.23779	-4.43179			0.09579	6.78402	0.09577	10.0314
										-1.24969	-4.61492	-1.23688	-4.43883			0.09614	6.79579	0.09615	9.94172
										-1.24847	-4.62269	-1.23657	-4.44609			0.09646	6.7584	0.09651	9.96169
										-1.24725	-4.62977	-1.23505	-4.45347			0.09677	6.79634	0.09676	9.89262
										-1.24573	-4.63625	-1.23352	-4.46109			0.09715	6.80678	0.09714	9.99633
										-1.24512	-4.64139	-1.2323	-4.46907			0.09751	6.85657	0.0975	10.0009
										-1.2439	-4.64689	-1.2323	-4.4773			0.09776	6.81595	0.09781	9.96131
										-1.24298	-4.6523	-1.23016	-4.48581			0.09817	6.90571	0.09816	10.0406
										-1.24207	-4.65794	-1.22986	-4.49485			0.09848	6.88018	0.09852	10.0245
										-1.24084	-4.6635	-1.22925	-4.50395			0.09885	6.90383	0.09886	10.0648
										-1.23993	-4.66958	-1.22772	-4.51361			0.09913	6.89666	0.09911	10.0155
										-1.23871	-4.67623	-1.2265	-4.5235			0.09955	6.93343	0.09953	10.1135
										-1.23749	-4.68345	-1.22528	-4.53349			0.09987	6.89334	0.09989	10.141
										-1.23688	-4.69111	-1.22375	-4.54397			0.10014	6.85067	0.10018	10.0738
										-1.23566	-4.69957	-1.22314	-4.55458			0.10051	6.90669	0.10054	10.2026
										-1.23413	-4.70853	-1.22223	-4.56614			0.10088	6.90859	0.10087	10.1501
										-1.2326	-4.71734	-1.2207	-4.57774			0.10123	6.89586	0.10124	10.2241
										-1.23199	-4.72703	-1.2204	-4.5898			0.1015	6.87528	0.1015	10.1771
										-1.23138	-4.73712	-1.21887	-4.6025			0.10192	6.91456	0.10191	10.2625
										-1.23016	-4.74763	-1.21765	-4.61513			0.10224	6.89735	0.10226	10.2911
										-1.22864	-4.75878	-1.21704	-4.62909			0.10251	6.84426	0.10254	10.2122
										-1.22803	-4.77003	-1.21552	-4.64367			0.1029	6.92458	0.10289	10.319
										-1.2262	-4.78198	-1.2146	-4.65894			0.10324	6.90226	0.10325	10.3089
										-1.2262	-4.79386	-1.21338	-4.67476			0.10361	6.9141	0.10362	10.3382
										-1.22406	-4.80628	-1.21216	-4.69117			0.10387	6.90619	0.10386	10.2872
										-1.22375	-4.81907	-1.21094	-4.70862			0.10428	6.94892	0.10428	10.3985
										-1.22253	-4.83247	-1.21033	-4.726			0.10461	6.94534	0.10462	10.3866
										-1.22131	-4.84698	-1.20911	-4.74514			0.10489	6.90181	0.10491	10.3276
										-1.2207	-4.86152	-1.20819	-4.76451			0.10527	6.99572	0.10527	10.4278
										-1.21948	-4.8778	-1.20728	-4.78524			0.10561	6.96322	0.10562	10.3888
										-1.21826	-4.89497	-1.20605	-4.80701			0.10598	6.9732	0.10599	10.4382
										-1.21735	-4.91317	-1.20514	-4.82968			0.10624	6.94862	0.10623	10.3853
										-1.21613	-4.93344	-1.20422	-4.85413			0.10667	6.98335	0.10664	10.5091
										-1.2149	-4.95546	-1.2027	-4.87962			0.10698	6.97635	0.107	10.5276
										-1.21429	-4.97941	-1.20178	-4.90636			0.10727	6.94201	0.10729	10.4636
										-1.21277	-5.00622	-1.20056	-4.93499			0.10762	7.01359	0.10765	10.5641
										-1.21216	-5.03583	-1.19965	-4.96591			0.10796	6.99241	0.10799	10.5324
										-1.21063	-5.06848	-1.19873	-4.99966			0.10835	7.0352	0.10835	10.5624
										-1.20911	-5.10467	-1.19751	-5.0367			0.10862	7.0056	0.10861	10.514
										-1.2085	-5.1453	-1.19659	-5.07741			0.10903	7.06397	0.10902	10.6434
										-1.20789	-5.19165	-1.19537	-5.12404			0.10936	7.06894	0.10937	10.6413
										-1.20636	-5.24475	-1.19415	-5.17791			0.10963	7.01655	0.10966	10.5792
										-1.20575	-5.30599	-1.19263	-5.24078			0.10999	7.06382	0.11001	10.7065
										-1.20453	-5.38021	-1.19232	-5.3186			0.11036	7.07653	0.11035	10.6919
										-1.20331	-5.47017	-1.1908	-5.41463			0.11073	7.06509	0.11073	10.7599
										-1.20148	-5.58063	-1.18988	-5.5462			0.11098	7.0356	0.11099	10.7437
										-1.20178	-5.7382	-1.18896	-5.74038			0.1114	7.0892	0.1114	10.8357
										-1.20056	-5.9806	-1.18774	-6.1291			0.11171	7.06551	0.11175	10.8669
										-1.19904	-6.64703	-1.18713	-6.47742			0.11202	7.02438	0.11201	10.8152
										-1.19843	-6.22021	-1.18591	-5.83324			0.11238	7.0724	0.11241	10.9681
										-1.1972	-5.85162	-1.185	-5.57731			0.11273	7.06191	0.11273	10.9317
										-1.19537	-5.65083	-1.18347	-5.41434			0.11309	7.06116	0.11309	10.998
										-1.19507	-5.51674	-1.18225	-5.29382			0.11334	7.01383	0.11336	10.9838
										-1.19354	-5.41435	-1.18134	-5.19651			0.11379	7.07763	0.11376	11.0732
										-1.19293	-5.32965	-1.18042	-5.11682			0.1141	7.03611	0.11411	11.1365
										-1.19171	-5.26227	-1.1792	-5.04729			0.11438	7.01124	0.11439	11.0824
										-1.1908	-5.20291	-1.17859	-4.98611			0.11475	7.06315	0.11477	11.2334
										-1.18958	-5.14991	-1.17676	-4.93242			0.11509	7.03365	0.11511	11.2247
										-1.18805	-5.10272	-1.17615	-4.88378			0.11546	7.0343	0.11546	11.2771
										-1.18744	-5.05955	-1.17462	-4.83966			0.11572	6.99391	0.11572	11.278
										-1.18561	-5.02019	-1.17371	-4.7994			0.11614	6.99214	0.11611	11.3916
										-1.1853	-4.98249	-1.17279	-4.76256			0.11646	6.96535	0.1165	11.4595
										-1.18378	-4.94844	-1.17157	-4.7292			0.11676	6.89994	0.11676	11.3982
										-1.18317	-4.91657	-1.17065	-4.69822			0.11709	6.93635	0.11715	11.5387
										-1.18225	-4.88757	-1.16974	-4.66965			0.11746	6.9252	0.11745	11.5006
										-1.18073	-4.86104	-1.16852	-4.64318			0.11785	6.91381	0.11783	11.5742
										-1.1795	-4.83672	-1.1676	-4.61963			0.11809	6.86547	0.11809	11.5366
										-1.17889	-4.81391	-1.16577	-4.59759			0.11853	6.89454	0.11851	11.6543
										-1.17737	-4.79325	-1.16547	-4.57717			0.11883	6.84898	0.11887	11.688
										-1.17615	-4.7745	-1.16425	-4.55876			0.11913	6.80687	0.11913	11.6158
										-1.17554	-4.75691	-1.16333	-4.54162			0.11946	6.83012	0.1195	11.7254
										-1.17401	-4.74144	-1.1618	-4.52613			0.11986	6.8322	0.11984	11.7178
										-1.1734	-4.72738	-1.16028	-4.51191			0.12022	6.80945	0.12022	11.8141
										-1.17218	-4.71444	-1.15997	-4.49884			0.12045	6.73326	0.12048	11.7552
										-1.17065	-4.7037	-1.15936	-4.48673			0.12087	6.78933	0.12088	11.8764
										-1.17035	-4.69273	-1.15784	-4.47641			0.12122	6.75986	0.12121	11.8909
										-1.16913	-4.68345	-1.15692	-4.46676			0.12152	6.68873	0.12152	11.8713
										-1.16791	-4.67483	-1.15631	-4.45796			0.12185	6.7091	0.12186	11.9625
										-1.16699	-4.66729	-1.15509	-4.44998			0.12222	6.70125	0.12222	11.9942
										-1.16608	-4.66003	-1.15326	-4.44307			0.12258	6.71378	0.12258	12.0794
										-1.16455	-4.65363	-1.15265	-4.43647			0.12283	6.67193	0.12283	12.0191
										-1.16364	-4.64703	-1.15143	-4.43058			0.12327	6.75271	0.12324	12.1559
										-1.16241	-4.64096	-1.15051	-4.42507			0.12358	6.73811	0.12359	12.1955
										-1.1615	-4.63455	-1.14929	-4.42001			0.12389	6.70727	0.12392	12.1643
										-1.16089	-4.62879	-1.14777	-4.41551			0.12421	6.74067	0.12421	12.1969
										-1.15936	-4.62256	-1.14716	-4.41134			0.12458	6.75682	0.1246	12.2481
										-1.15845	-4.61641	-1.14655	-4.4073			0.12496	6.78411	0.12495	12.2966
										-1.15723	-4.61062	-1.14502	-4.4033			0.1252	6.73812	0.12521	12.22
										-1.15662	-4.60424	-1.1438	-4.39953			0.12564	6.81073	0.12561	12.3419
										-1.1557	-4.59848	-1.14319	-4.39616			0.12594	6.78842	0.12594	12.3269
										-1.15417	-4.59279	-1.14105	-4.393			0.12625	6.76639	0.12632	12.3699
										-1.15295	-4.58717	-1.14075	-4.38978			0.12658	6.80793	0.12657	12.3352
										-1.15173	-4.58175	-1.13892	-4.38666			0.12695	6.8368	0.12698	12.4058
										-1.15112	-4.5764	-1.13861	-4.38376			0.12733	6.85439	0.12732	12.4458
										-1.1499	-4.57148	-1.13739	-4.38123			0.12758	6.82724	0.1276	12.386
										-1.14838	-4.56649	-1.13647	-4.37853			0.12798	6.89049	0.12797	12.5027
										-1.14807	-4.56216	-1.13556	-4.37621			0.12831	6.88907	0.12832	12.5198
										-1.14685	-4.55811	-1.13434	-4.37408			0.12863	6.86271	0.12869	12.547
										-1.14532	-4.5541	-1.13342	-4.37222			0.12895	6.90049	0.12893	12.5029
										-1.14471	-4.55001	-1.1322	-4.37073			0.12933	6.91147	0.12936	12.6345
										-1.1438	-4.54641	-1.13068	-4.36932			0.1297	6.92891	0.12968	12.6183
										-1.14258	-4.54319	-1.12976	-4.36818			0.12994	6.89334	0.13	12.5742
										-1.14136	-4.54011	-1.12885	-4.3674			0.13037	6.9772	0.1303	12.6268
										-1.14044	-4.53705	-1.12823	-4.36696			0.13068	6.96148	0.13068	12.6299
										-1.13922	-4.53423	-1.12732	-4.3667			0.13101	6.94222	0.13107	12.6943
										-1.138	-4.53166	-1.12579	-4.36688			0.13133	6.98059	0.13131	12.5604
										-1.13708	-4.5291	-1.12518	-4.36731			0.13169	6.99315	0.13173	12.6988
										-1.13586	-4.52678	-1.12335	-4.36792			0.13208	7.06202	0.13204	12.6409
										-1.13464	-4.52436	-1.12274	-4.36915			0.13232	7.00521	0.13238	12.5944
										-1.13342	-4.52195	-1.12122	-4.3702			0.13274	7.10576	0.13265	12.5839
										-1.13281	-4.51999	-1.1203	-4.37152			0.13305	7.09448	0.13306	12.6518
										-1.13159	-4.51793	-1.11938	-4.37302			0.13338	7.0911	0.13344	12.6654
										-1.13007	-4.51566	-1.11847	-4.3747			0.13369	7.12338	0.1337	12.5427
										-1.12946	-4.51331	-1.11694	-4.37639			0.13407	7.15711	0.13408	12.6783
										-1.12885	-4.51106	-1.11572	-4.37853			0.13445	7.20084	0.1344	12.6291
										-1.12762	-4.50831	-1.11511	-4.38042			0.13469	7.14792	0.13477	12.6489
										-1.1264	-4.50567	-1.1142	-4.3824			0.13512	7.25861	0.13502	12.5751
										-1.12518	-4.50284	-1.11298	-4.38448			0.13542	7.24352	0.13543	12.6982
										-1.12427	-4.49962	-1.11145	-4.38657			0.13575	7.20093	0.13581	12.7234
										-1.12335	-4.49642	-1.11084	-4.3884			0.13605	7.22625	0.13607	12.5791
										-1.12213	-4.49324	-1.10931	-4.39042			0.13645	7.25588	0.13644	12.6683
										-1.12061	-4.48958	-1.1084	-4.39236			0.13683	7.30305	0.13679	12.5962
										-1.11969	-4.48595	-1.10657	-4.3943			0.13707	7.25734	0.13714	12.615
										-1.11847	-4.48225	-1.10626	-4.39616			0.13748	7.33031	0.1374	12.5295
										-1.11786	-4.47848	-1.10535	-4.39803			0.13778	7.29087	0.13784	12.6319
										-1.11664	-4.47425	-1.10474	-4.39972			0.13813	7.292	0.13814	12.5638
										-1.11511	-4.47046	-1.10352	-4.4017			0.13843	7.29845	0.13847	12.5011
										-1.11389	-4.4664	-1.10168	-4.40321			0.13883	7.3048	0.1388	12.5473
										-1.11328	-4.46239	-1.10077	-4.40454			0.13918	7.36769	0.13916	12.502
										-1.11267	-4.45804	-1.10016	-4.40577			0.13943	7.30214	0.13953	12.5239
										-1.11145	-4.45373	-1.09894	-4.40721			0.13985	7.38915	0.13977	12.4016
										-1.11053	-4.44946	-1.09802	-4.40826			0.14017	7.34976	0.14018	12.5084
										-1.10962	-4.44495	-1.09741	-4.40931			0.14051	7.36198	0.14053	12.4859
										-1.10809	-4.44059	-1.09589	-4.41018			0.14079	7.36015	0.14084	12.3948
										-1.10687	-4.43609	-1.09436	-4.4097			0.14119	7.40263	0.14118	12.4351
										-1.10535	-4.43155	-1.09344	-4.41066			0.14156	7.42614	0.14154	12.3825
										-1.10474	-4.42688	-1.09253	-4.41085			0.14181	7.36412	0.14189	12.418
										-1.10382	-4.42208	-1.09161	-4.41114			0.14222	7.45447	0.14213	12.329
										-1.10291	-4.41759	-1.0907	-4.41085			0.14254	7.42897	0.14256	12.433
										-1.10168	-4.41248	-1.08948	-4.41047			0.14287	7.42235	0.14289	12.3998
										-1.10077	-4.4075	-1.08856	-4.40989			0.14316	7.42686	0.14321	12.3087
										-1.09955	-4.40233	-1.08765	-4.40893			0.14356	7.46221	0.14354	12.3707
										-1.09833	-4.39731	-1.08643	-4.40788			0.14394	7.47842	0.14391	12.2988
										-1.09711	-4.39226	-1.0849	-4.40625			0.14418	7.40321	0.14426	12.3196
										-1.0965	-4.38719	-1.08429	-4.40454			0.1446	7.46933	0.14452	12.2135
										-1.09528	-4.38178	-1.08307	-4.40264			0.1449	7.42875	0.14493	12.3124
										-1.09375	-4.37676	-1.08215	-4.40075			0.14524	7.44543	0.14526	12.2574
										-1.09314	-4.37171	-1.08154	-4.39831			0.14552	7.43034	0.14558	12.1742
										-1.09283	-4.36649	-1.08002	-4.39569			0.14593	7.46187	0.1459	12.1911
										-1.09131	-4.36096	-1.0791	-4.39273			0.14631	7.48965	0.14629	12.1552
										-1.09009	-4.35557	-1.07788	-4.3895			0.14655	7.40861	0.14662	12.1479
										-1.08948	-4.3501	-1.07666	-4.38603			0.14696	7.47823	0.1469	12.0475
										-1.08795	-4.34411	-1.07544	-4.38204			0.14728	7.44978	0.14727	12.1235
										-1.08704	-4.33814	-1.07391	-4.37826			0.14762	7.45212	0.14762	12.0879
										-1.08551	-4.33281	-1.0733	-4.37408			0.14791	7.44184	0.14797	12.0244
										-1.0849	-4.32741	-1.07239	-4.3695			0.1483	7.46095	0.14828	12.0382
										-1.08337	-4.32146	-1.07117	-4.36488			0.14867	7.48183	0.14866	12.0252
										-1.08307	-4.31552	-1.07025	-4.35996			0.14893	7.42629	0.14901	12.0128
										-1.08185	-4.30945	-1.06903	-4.35484			0.14934	7.48876	0.14925	11.9054
										-1.08093	-4.30334	-1.06873	-4.34929			0.14965	7.45035	0.14966	12.0133
										-1.0791	-4.29718	-1.0675	-4.34372			0.15	7.4405	0.15002	11.9878
										-1.07849	-4.29099	-1.06567	-4.33773			0.15026	7.43089	0.15034	11.9013
										-1.07727	-4.28456	-1.06476	-4.33182			0.15068	7.46833	0.15065	11.9181
										-1.07574	-4.27835	-1.06384	-4.32583			0.15104	7.48055	0.15103	11.8821
										-1.07513	-4.27192	-1.06323	-4.31946			0.15131	7.41432	0.15137	11.8859
										-1.07422	-4.26565	-1.06171	-4.31325			0.1517	7.49161	0.15165	11.7779
										-1.073	-4.25916	-1.06018	-4.30691			0.15201	7.43405	0.15204	11.8514
										-1.07178	-4.25242	-1.05896	-4.30058			0.15237	7.45722	0.15237	11.8035
										-1.07086	-4.24556	-1.05865	-4.29441			0.15264	7.42733	0.1527	11.7209
										-1.06964	-4.23834	-1.05743	-4.28841			0.15305	7.46347	0.15301	11.7192
										-1.06781	-4.23141	-1.05621	-4.28198			0.15341	7.48746	0.1534	11.727
										-1.06781	-4.22409	-1.05499	-4.276			0.15367	7.41754	0.15374	11.7306
										-1.0672	-4.21685	-1.05408	-4.27003			0.15407	7.4757	0.15401	11.6319
										-1.06567	-4.20956	-1.05255	-4.26394			0.15439	7.43329	0.15442	11.7348
										-1.06415	-4.20171	-1.05194	-4.25787			0.15474	7.43374	0.15473	11.671
										-1.06293	-4.1939	-1.05103	-4.25194			0.15501	7.42465	0.15507	11.6133
										-1.06232	-4.18592	-1.0498	-4.24603			0.15542	7.4557	0.15538	11.6393
										-1.06171	-4.17764	-1.04919	-4.23994			0.15578	7.44897	0.15576	11.5993
										-1.05988	-4.16943	-1.04767	-4.23419			0.15604	7.38013	0.15612	11.6081
										-1.05927	-4.16084	-1.04706	-4.22851			0.15644	7.45295	0.15637	11.3244
										-1.05804	-4.15209	-1.04553	-4.22247			0.15677	7.40375	0.15677	11.3903
										-1.05713	-4.14306	-1.04462	-4.21663			0.15712	7.40031	0.15711	11.3652
										-1.0556	-4.13376	-1.04401	-4.21082			0.15739	7.37433	0.15745	11.3194
										-1.05499	-4.12431	-1.04248	-4.20495			0.15778	7.38591	0.15776	11.3424
										-1.05347	-4.11455	-1.04156	-4.19899			0.15814	7.40687	0.15813	11.3269
										-1.05255	-4.10471	-1.04004	-4.19271			0.15842	7.32392	0.15848	11.3509
										-1.05133	-4.09473	-1.03882	-4.18656			0.15881	7.38178	0.15874	11.2541
										-1.05072	-4.0846	-1.03851	-4.18022			0.15913	7.33339	0.15915	11.3383
										-1.04919	-4.07428	-1.03729	-4.17381			0.15948	7.33223	0.1595	11.2734
										-1.04858	-4.06382	-1.03638	-4.16699			0.15974	7.28961	0.15983	11.2113
										-1.04767	-4.05313	-1.03546	-4.1599			0.16016	7.33086	0.1601	11.1908
										-1.04645	-4.04229	-1.03394	-4.15266			0.16053	7.32946	0.1605	11.1959
										-1.04553	-4.03147	-1.03241	-4.14517			0.1608	7.24284	0.16088	11.1996
										-1.0437	-4.02043	-1.0321	-4.13739			0.16117	7.31257	0.16112	11.0582
										-1.04279	-4.00923	-1.03058	-4.1296			0.1615	7.26121	0.16152	11.1689
										-1.04187	-3.99791	-1.02936	-4.1216			0.16186	7.26546	0.16186	11.1106
										-1.04095	-3.98644	-1.02844	-4.11336			0.16213	7.20282	0.16219	11.086
										-1.03912	-3.9748	-1.02722	-4.1046			0.16252	7.23303	0.1625	11.1187
										-1.03912	-3.96299	-1.02631	-4.09532			0.16289	7.22526	0.16288	11.1085
										-1.03821	-3.95095	-1.02539	-4.08618			0.16317	7.15458	0.16325	11.1513
										-1.03668	-3.93879	-1.02448	-4.07647			0.16352	7.20276	0.16351	11.0427
										-1.03516	-3.92646	-1.02295	-4.06641			0.16388	7.16967	0.1639	11.1606
										-1.03455	-3.91398	-1.02234	-4.05564			0.16425	7.17662	0.16422	11.1232
										-1.03363	-3.9012	-1.02051	-4.04525			0.16449	7.11158	0.16458	11.1043
										-1.0321	-3.88833	-1.01959	-4.03438			0.16492	7.16351	0.16486	11.1067
										-1.03088	-3.87558	-1.01898	-4.02322			0.16524	7.12801	0.16526	11.116
										-1.02997	-3.86272	-1.01807	-4.01141			0.16555	7.07502	0.16561	11.1273
										-1.02936	-3.84976	-1.01685	-3.99913			0.1659	7.10944	0.16586	11.008
										-1.02844	-3.83672	-1.01593	-3.98618			0.16626	7.06755	0.16625	11.1284
										-1.02722	-3.82363	-1.01501	-3.97289			0.16662	7.07166	0.16661	11.0805
										-1.02539	-3.81071	-1.0141	-3.95908			0.16686	6.96976	0.16695	11.0291
										-1.02478	-3.79775	-1.01257	-3.94483			0.16726	7.01756	0.16724	11.0257
										-1.02417	-3.78457	-1.01105	-3.93034			0.16763	6.99274	0.16762	11.0295
										-1.02234	-3.771	-1.01074	-3.9152			0.16793	6.92822	0.16798	11.0643
										-1.02173	-3.75766	-1.00952	-3.89998			0.16826	6.93884	0.16824	10.9428
										-1.0202	-3.74453	-1.0083	-3.88461			0.16863	6.90607	0.16863	11.0307
										-1.01929	-3.7309	-1.00677	-3.86889			0.16898	6.88682	0.16897	10.9918
										-1.01837	-3.71768	-1.00586	-3.85325			0.16924	6.81992	0.16931	10.9756
										-1.01715	-3.70403	-1.00464	-3.83734			0.16964	6.86628	0.16958	10.9758
										-1.01624	-3.69079	-1.00372	-3.82166			0.16999	6.83756	0.17	11.0578
										-1.01563	-3.67732	-1.00311	-3.80558			0.17031	6.80256	0.17034	11.0894
										-1.0144	-3.66395	-1.00189	-3.7896			0.17061	6.79358	0.17062	11.0159
										-1.01318	-3.65054	-1.00128	-3.77397			0.17099	6.79669	0.171	11.1499
										-1.01257	-3.6371	-0.99976	-3.7576			0.17137	6.80642	0.17133	11.1294
										-1.01105	-3.62366	-0.99854	-3.7412			0.17161	6.73684	0.17169	11.1655
										-1.01013	-3.61035	-0.99731	-3.72441			0.17202	6.78534	0.17197	11.1568
										-1.00891	-3.59692	-0.9967	-3.70766			0.17235	6.74852	0.17238	11.2446
										-1.00769	-3.58414	-0.99579	-3.69044			0.17269	6.72043	0.17271	11.2476
										-1.00647	-3.57111	-0.99457	-3.67317			0.17298	6.70809	0.17298	11.1772
										-1.00555	-3.55823	-0.99335	-3.65604			0.17339	6.71299	0.17336	11.2886
										-1.00494	-3.54537	-0.99243	-3.63859			0.17373	6.70712	0.17372	11.287
										-1.00372	-3.53266	-0.9906	-3.62088			0.17399	6.63875	0.17406	11.2635
										-1.00281	-3.51988	-0.98999	-3.60325			0.17438	6.67661	0.17435	11.271
										-1.00189	-3.50767	-0.98907	-3.58574			0.17472	6.63799	0.17475	11.3366
										-1.00006	-3.49539	-0.98785	-3.56863			0.17506	6.60821	0.17509	11.3568
										-0.99915	-3.48314	-0.98724	-3.55204			0.17537	6.60376	0.17534	11.2848
										-0.99762	-3.47104	-0.98602	-3.53567			0.17575	6.58692	0.17575	11.4253
										-0.99701	-3.45907	-0.98511	-3.51927			0.17611	6.5899	0.17609	11.4016
										-0.99579	-3.44743	-0.98328	-3.50323			0.17636	6.52041	0.17644	11.3785
										-0.99457	-3.43573	-0.98267	-3.48731			0.17675	6.555	0.17671	11.3842
										-0.99396	-3.42425	-0.98175	-3.4715			0.17709	6.51821	0.1771	11.4414
										-0.99274	-3.4129	-0.98053	-3.45593			0.17745	6.47485	0.17746	11.5107
										-0.99091	-3.40167	-0.979	-3.44048			0.17773	6.46155	0.17772	11.4314
										-0.9906	-3.39056	-0.97839	-3.42487			0.17811	6.43862	0.17812	11.5818
										-0.98938	-3.37958	-0.97748	-3.40951			0.17846	6.43744	0.17847	11.5489
										-0.98846	-3.36855	-0.97626	-3.39439			0.17874	6.36411	0.17879	11.5381
										-0.98846	-3.35773	-0.97504	-3.37934			0.17912	6.40518	0.17909	11.5833
										-0.98633	-3.34695	-0.97351	-3.36384			0.17947	6.35832	0.17948	11.6571
										-0.98541	-3.33629	-0.9729	-3.3487			0.17982	6.33791	0.17983	11.7226
										-0.9845	-3.32574	-0.97198	-3.33351			0.18007	6.29	0.18008	11.6806
										-0.98297	-3.31511	-0.97076	-3.31883			0.18051	6.31686	0.18049	11.8366
										-0.98236	-3.3048	-0.96985	-3.30448			0.18083	6.28856	0.18083	11.8604
										-0.98175	-3.29453	-0.96893	-3.29037			0.18112	6.23522	0.18117	11.8592
										-0.97992	-3.28443	-0.96771	-3.27657			0.18148	6.25941	0.18147	11.9094
										-0.979	-3.2742	-0.9668	-3.26312			0.18183	6.23062	0.18185	11.9373
										-0.97809	-3.26414	-0.96558	-3.24981			0.1822	6.21455	0.18222	11.981
										-0.97717	-3.25401	-0.96497	-3.23683			0.18245	6.15522	0.18245	11.9155
										-0.97565	-3.24406	-0.96344	-3.22416			0.18287	6.19152	0.18286	12.0624
										-0.97412	-3.23433	-0.96161	-3.21167			0.18319	6.15709	0.18321	12.072
										-0.97321	-3.22442	-0.96161	-3.19941			0.18349	6.09913	0.18354	12.0502
										-0.97229	-3.21485	-0.96069	-3.18737			0.18384	6.12925	0.18384	12.1002
										-0.97229	-3.20543	-0.95917	-3.17566			0.1842	6.09456	0.18421	12.1358
										-0.96985	-3.19595	-0.95764	-3.1642			0.18458	6.06496	0.18455	12.1969
										-0.96893	-3.18658	-0.95734	-3.15282			0.18481	6.00686	0.18483	12.109
										-0.96802	-3.1775	-0.95581	-3.14147			0.18525	6.03576	0.18523	12.2535
										-0.9671	-3.16826	-0.9549	-3.13016			0.18557	5.99334	0.18558	12.2623
										-0.96619	-3.15927	-0.95337	-3.11913			0.18587	5.9319	0.1859	12.1866
										-0.96497	-3.15032	-0.95245	-3.10814			0.1862	5.95147	0.18621	12.2251
										-0.96344	-3.14156	-0.95123	-3.09747			0.18658	5.91257	0.18659	12.2374
										-0.96283	-3.13274	-0.95001	-3.08696			0.18696	5.90813	0.18695	12.2507
										-0.96161	-3.12423	-0.95001	-3.0767			0.1872	5.84305	0.18721	12.1568
										-0.9613	-3.11498	-0.94818	-3.06659			0.18761	5.87708	0.18762	12.2454
										-0.95978	-3.10647	-0.94727	-3.05611			0.18793	5.83903	0.18794	12.2298
										-0.95825	-3.09813	-0.94574	-3.04629			0.18825	5.78251	0.18829	12.2113
										-0.95703	-3.08982	-0.94482	-3.03661			0.18857	5.78087	0.18859	12.2439
										-0.95612	-3.0817	-0.94421	-3.02707			0.18896	5.75971	0.18898	12.2785
										-0.95581	-3.07354	-0.9433	-3.01753			0.18932	5.74977	0.18932	12.3308
										-0.95398	-3.06557	-0.94238	-3.00816			0.18957	5.67428	0.18957	12.2248
										-0.95367	-3.0576	-0.94116	-2.99891			0.18999	5.70458	0.18997	12.3672
										-0.95245	-3.04977	-0.94055	-2.98978			0.19029	5.65587	0.19031	12.3605
										-0.95123	-3.04196	-0.93933	-2.98084			0.19064	5.61755	0.19066	12.3695
										-0.95001	-3.03426	-0.93811	-2.97201			0.19093	5.59244	0.19096	12.3802
										-0.9494	-3.02663	-0.93689	-2.96308			0.19131	5.56334	0.19134	12.3976
										-0.94818	-3.01905	-0.93628	-2.95447			0.1917	5.57118	0.19167	12.4279
										-0.94696	-3.01168	-0.93445	-2.94582			0.19194	5.48217	0.19194	12.3693
										-0.94574	-3.00426	-0.93323	-2.93735			0.19236	5.51085	0.19235	12.4828
										-0.94482	-2.99694	-0.93292	-2.92888			0.19266	5.45523	0.19268	12.4601
										-0.94421	-2.9897	-0.93201	-2.92044			0.19301	5.42939	0.19303	12.455
										-0.94238	-2.98239	-0.93079	-2.91201			0.19329	5.39704	0.19333	12.4681
										-0.94208	-2.97515	-0.92957	-2.90374			0.19371	5.39681	0.1937	12.4858
										-0.94055	-2.96789	-0.92865	-2.89557			0.19407	5.38691	0.19405	12.5121
										-0.93933	-2.9607	-0.92712	-2.88764			0.19433	5.30663	0.19432	12.4456
										-0.93811	-2.95357	-0.92621	-2.87979			0.19472	5.33406	0.19472	12.5561
										-0.93719	-2.94655	-0.92499	-2.87189			0.19503	5.27415	0.19506	12.5424
										-0.93628	-2.93947	-0.92407	-2.86404			0.19539	5.2591	0.19539	12.5206
										-0.93506	-2.93254	-0.92316	-2.85633			0.19565	5.20565	0.19569	12.5523
										-0.93384	-2.92568	-0.92133	-2.84855			0.19607	5.22761	0.19609	12.5748
										-0.93353	-2.91893	-0.92072	-2.84096			0.19643	5.20187	0.19643	12.5998
										-0.93231	-2.91218	-0.9198	-2.83349			0.1967	5.1171	0.19669	12.519
										-0.93109	-2.9054	-0.91858	-2.82641			0.19708	5.14954	0.19707	12.6225
										-0.92987	-2.89911	-0.91766	-2.81919			0.19741	5.08715	0.1974	12.5899
										-0.92865	-2.89241	-0.91675	-2.81209			0.19778	5.06921	0.19777	12.6009
										-0.92804	-2.88605	-0.91522	-2.8051			0.19803	5.02364	0.19806	12.5939
										-0.92651	-2.87979	-0.91461	-2.79799			0.19846	5.03055	0.19846	12.6107
										-0.9256	-2.87337	-0.91339	-2.79122			0.19879	5.00831	0.1988	12.6245
										-0.92438	-2.86728	-0.91217	-2.78433			0.1991	4.95648	0.19905	12.524
										-0.92346	-2.86104	-0.91125	-2.77755			0.19943	4.95974	0.19945	12.6355
										-0.92224	-2.85489	-0.91003	-2.77109			0.1998	4.92376	0.19981	12.6398
										-0.92102	-2.84883	-0.90912	-2.76451			0.20015	4.91965	0.20014	12.58
										-0.9201	-2.84285	-0.9079	-2.75803			0.20039	4.86746	0.20044	12.6286
										-0.91919	-2.83672	-0.90668	-2.75185			0.2008	4.90357	0.20081	12.63
										-0.91858	-2.83091	-0.90607	-2.74556			0.20115	4.87499	0.20117	12.6721
										-0.91736	-2.82495	-0.90515	-2.73935			0.20148	4.83139	0.20144	12.5936
										-0.91583	-2.81907	-0.90363	-2.73323			0.20178	4.8444	0.20183	12.7109
										-0.91522	-2.81327	-0.90271	-2.72699			0.20216	4.83485	0.20217	12.7114
										-0.9137	-2.80754	-0.90149	-2.72085			0.20251	4.83492	0.2025	12.6775
										-0.91309	-2.80169	-0.90057	-2.71498			0.20277	4.78654	0.20279	12.7127
										-0.91187	-2.79611	-0.89966	-2.709			0.20318	4.82523	0.2032	12.7615
										-0.91095	-2.79061	-0.89844	-2.70329			0.2035	4.8104	0.20354	12.8192
										-0.90973	-2.78497	-0.89722	-2.69747			0.20387	4.80551	0.20381	12.7318
										-0.9082	-2.77941	-0.896	-2.69173			0.20415	4.80791	0.20422	12.9077
										-0.90698	-2.77392	-0.89478	-2.68606			0.20455	4.82363	0.20453	12.8705
										-0.90637	-2.7683	-0.89386	-2.68046			0.20489	4.83813	0.20488	12.8893
										-0.90515	-2.76295	-0.89264	-2.67493			0.20516	4.79543	0.20518	12.9269
										-0.90424	-2.75728	-0.89203	-2.66948			0.20555	4.84081	0.20557	12.9663
										-0.90332	-2.75187	-0.89081	-2.66392			0.20588	4.82436	0.20592	13.0036
										-0.90271	-2.74653	-0.88959	-2.65842			0.20624	4.83273	0.20617	12.9289
										-0.90088	-2.74108	-0.88898	-2.65317			0.20652	4.82958	0.20656	13.0509
										-0.89996	-2.73569	-0.88776	-2.64781			0.20692	4.84535	0.20692	13.0719
										-0.89874	-2.73037	-0.88684	-2.64252			0.20725	4.85751	0.20724	13.0255
										-0.89783	-2.72528	-0.88531	-2.63729			0.20754	4.84134	0.20755	13.0891
										-0.8963	-2.71974	-0.88409	-2.63196			0.20791	4.87619	0.20794	13.1095
										-0.89569	-2.71461	-0.88318	-2.62686			0.20823	4.85641	0.20828	13.1478
										-0.89508	-2.70954	-0.88257	-2.62166			0.20863	4.8748	0.20853	13.0814
										-0.89325	-2.70436	-0.88104	-2.61668			0.20888	4.85044	0.20895	13.2317
										-0.89294	-2.69891	-0.88043	-2.61159			0.20931	4.8846	0.2093	13.2113
										-0.89142	-2.69386	-0.87921	-2.60672			0.20962	4.88113	0.20961	13.1563
										-0.8905	-2.68854	-0.87799	-2.60176			0.20992	4.84678	0.20991	13.2176
										-0.88928	-2.68345	-0.87646	-2.59699			0.21026	4.89613	0.2103	13.2515
										-0.88837	-2.67841	-0.87585	-2.59199			0.21063	4.86594	0.21067	13.3085
										-0.88715	-2.67328	-0.87494	-2.58719			0.21101	4.88268	0.21091	13.2059
										-0.88654	-2.66821	-0.87372	-2.58244			0.21124	4.83845	0.21133	13.3565
										-0.88501	-2.66319	-0.87219	-2.57774			0.21168	4.8804	0.21166	13.3298
										-0.88379	-2.65824	-0.87097	-2.57295			0.21197	4.85609	0.21196	13.3005
										-0.88196	-2.65334	-0.87006	-2.56822			0.21231	4.8518	0.21233	13.4099
										-0.88165	-2.64849	-0.86975	-2.56353			0.21263	4.86379	0.21267	13.3904
										-0.88074	-2.64355	-0.86823	-2.5589			0.21299	4.85882	0.21304	13.4275
										-0.87982	-2.63881	-0.86731	-2.55444			0.21338	4.88589	0.21329	13.3672
										-0.8783	-2.63413	-0.86548	-2.54991			0.21361	4.85178	0.21368	13.4729
										-0.87799	-2.62935	-0.86517	-2.54541			0.21406	4.91389	0.21404	13.5159
										-0.87677	-2.62463	-0.86426	-2.54097			0.21435	4.88791	0.21433	13.4025
										-0.87524	-2.61995	-0.86304	-2.53657			0.21467	4.87936	0.21469	13.5194
										-0.87433	-2.61519	-0.86182	-2.53208			0.21499	4.90384	0.21503	13.4805
										-0.87311	-2.61062	-0.86121	-2.52777			0.21537	4.90789	0.2154	13.5061
										-0.87219	-2.60596	-0.85999	-2.52337			0.21575	4.93397	0.21564	13.4264
										-0.87067	-2.60148	-0.85876	-2.51915			0.21599	4.89728	0.21606	13.5387
										-0.86945	-2.59692	-0.85754	-2.51484			0.21642	4.95285	0.21642	13.5317
										-0.86914	-2.5924	-0.85663	-2.51057			0.21671	4.9315	0.2167	13.4255
										-0.86792	-2.58793	-0.85571	-2.50634			0.21706	4.93388	0.21707	13.5223
										-0.86731	-2.58338	-0.85449	-2.50216			0.21735	4.94096	0.21739	13.4655
										-0.86548	-2.57901	-0.85327	-2.49802			0.21773	4.96882	0.21777	13.5171
										-0.86487	-2.57455	-0.85236	-2.49379			0.21813	4.99504	0.21802	13.4201
										-0.86365	-2.57014	-0.85083	-2.48961			0.21836	4.94696	0.21845	13.5451
										-0.86243	-2.56589	-0.85022	-2.48547			0.21878	5.01607	0.2188	13.5355
										-0.86121	-2.56145	-0.849	-2.48137			0.21909	4.98863	0.21907	13.4393
										-0.85999	-2.55717	-0.84778	-2.4773			0.21943	4.99482	0.21944	13.5477
										-0.85907	-2.55281	-0.84717	-2.47328			0.21972	5.00222	0.21977	13.5038
										-0.85846	-2.5485	-0.84625	-2.46918			0.22012	5.04155	0.22015	13.5327
										-0.85724	-2.54422	-0.84473	-2.46523			0.22049	5.07172	0.2204	13.4541
										-0.85571	-2.53977	-0.84412	-2.46131			0.22074	5.02762	0.22081	13.5194
										-0.8548	-2.53536	-0.84259	-2.45732			0.22114	5.08858	0.22114	13.507
										-0.85358	-2.53099	-0.84198	-2.45337			0.22146	5.07479	0.22145	13.4075
										-0.85297	-2.52667	-0.84045	-2.44956			0.22181	5.07312	0.22181	13.4729
										-0.85175	-2.52228	-0.83923	-2.44567			0.2221	5.09269	0.22214	13.3726
										-0.85052	-2.51793	-0.83862	-2.44182			0.22249	5.10824	0.22252	13.3871
										-0.85022	-2.51363	-0.83771	-2.43801			0.22285	5.13596	0.22276	13.2142
										-0.84869	-2.50926	-0.83588	-2.43413			0.22311	5.09591	0.22318	13.2877
										-0.84808	-2.50494	-0.83557	-2.43038			0.22354	5.16727	0.22352	13.2317
										-0.84686	-2.50066	-0.83405	-2.42656			0.22384	5.12422	0.22383	13.1381
										-0.84534	-2.49621	-0.83313	-2.42278			0.22418	5.13562	0.22417	13.1914
										-0.84442	-2.49191	-0.83191	-2.41893			0.22447	5.13671	0.22452	13.1451
										-0.8432	-2.48756	-0.83069	-2.41522			0.22486	5.15026	0.22489	13.1817
										-0.84229	-2.48334	-0.83038	-2.41143			0.22523	5.15604	0.22513	13.074
										-0.84137	-2.47907	-0.82886	-2.40778			0.22548	5.10406	0.22556	13.203
										-0.84076	-2.47484	-0.82733	-2.40406			0.2259	5.17403	0.22589	13.1495
										-0.83893	-2.47065	-0.82672	-2.40038			0.2262	5.13955	0.22621	13.081
										-0.83771	-2.4664	-0.82581	-2.39681			0.22656	5.13738	0.22654	13.1143
										-0.8371	-2.4623	-0.82428	-2.3931			0.22683	5.13034	0.22689	13.0967
										-0.83588	-2.45822	-0.82367	-2.3895			0.22723	5.14824	0.22726	13.1364
										-0.83466	-2.45419	-0.82245	-2.38584			0.2276	5.17876	0.2275	13.0437
										-0.83344	-2.4502	-0.82123	-2.38222			0.22785	5.13567	0.22794	13.1503
										-0.83282	-2.44614	-0.82031	-2.37862			0.22826	5.21302	0.22825	13.1086
										-0.8316	-2.44213	-0.81909	-2.37497			0.22856	5.17097	0.22857	13.0359
										-0.83069	-2.43824	-0.81787	-2.37134			0.22894	5.2067	0.2289	13.105
										-0.82947	-2.4343	-0.81726	-2.36766			0.2292	5.19005	0.22926	13.0698
										-0.82886	-2.43031	-0.81604	-2.3641			0.22962	5.23965	0.22963	13.1221
										-0.82703	-2.42644	-0.81482	-2.36047			0.22998	5.23793	0.22988	12.9903
										-0.82611	-2.42243	-0.8136	-2.35697			0.23023	5.20004	0.2303	13.0989
										-0.8255	-2.41854	-0.81299	-2.35341			0.23062	5.28006	0.23062	13.0706
										-0.82367	-2.41452	-0.81177	-2.34979			0.23095	5.25793	0.23096	13.0157
										-0.82275	-2.41061	-0.81055	-2.3462			0.23129	5.2592	0.23128	13.0359
										-0.82153	-2.40675	-0.80963	-2.34264			0.23158	5.25422	0.23165	13.0425
										-0.82092	-2.40283	-0.80841	-2.33911			0.23197	5.28345	0.23199	13.0589
										-0.8197	-2.39895	-0.80719	-2.33553			0.23234	5.28396	0.23225	12.9666
										-0.81818	-2.3951	-0.80688	-2.33198			0.2326	5.21362	0.23266	13.082
										-0.81757	-2.39121	-0.80566	-2.32846			0.23299	5.27585	0.23301	13.0548
										-0.81635	-2.38743	-0.80414	-2.32504			0.23331	5.23835	0.23334	12.9984
										-0.81543	-2.38361	-0.80292	-2.32149			0.23367	5.24362	0.23365	13.0344
										-0.81421	-2.37981	-0.802	-2.31797			0.23394	5.23106	0.23401	13.0159
										-0.8136	-2.37605	-0.80139	-2.31449			0.23435	5.26697	0.23436	13.0461
										-0.81268	-2.3724	-0.79987	-2.3111			0.23472	5.2869	0.23462	12.9582
										-0.81146	-2.36871	-0.79895	-2.30759			0.23498	5.22445	0.23502	13.0837
										-0.80994	-2.36504	-0.79742	-2.30411			0.23537	5.28867	0.23538	13.0663
										-0.80872	-2.36141	-0.79651	-2.30073			0.23569	5.25706	0.2357	12.9831
										-0.8078	-2.35773	-0.7959	-2.2973			0.23606	5.25916	0.236	13.0329
										-0.8075	-2.35416	-0.79498	-2.2939			0.23631	5.24681	0.23639	13.0238
										-0.80627	-2.35046	-0.79346	-2.29052			0.23673	5.29781	0.23673	13.0469
										-0.80475	-2.3468	-0.79224	-2.28717			0.23708	5.30333	0.237	12.9364
										-0.80353	-2.34317	-0.79224	-2.28378			0.23735	5.24371	0.23741	13.0663
										-0.80292	-2.33957	-0.7901	-2.28048			0.23774	5.31603	0.23773	13.0059
										-0.8017	-2.33593	-0.78888	-2.27713			0.23805	5.28854	0.23808	13.0049
										-0.80017	-2.33239	-0.78827	-2.27389			0.23843	5.29379	0.23837	13.0144
										-0.79987	-2.32874	-0.78674	-2.27059			0.23868	5.27824	0.23877	13.0529
										-0.79834	-2.32519	-0.78552	-2.26732			0.23911	5.31038	0.23911	13.063
										-0.79742	-2.3216	-0.78522	-2.26401			0.23945	5.31321	0.23937	12.9677
										-0.7962	-2.31796	-0.78369	-2.26079			0.23971	5.24648	0.23976	13.1008
										-0.79529	-2.31443	-0.78247	-2.25753			0.24011	5.33503	0.24011	13.0681
										-0.79407	-2.31093	-0.78156	-2.25436			0.24042	5.29578	0.24045	13.0372
										-0.79285	-2.30738	-0.78125	-2.25114			0.2408	5.30809	0.24075	13.0461
										-0.79193	-2.30387	-0.77972	-2.24795			0.24105	5.29268	0.24114	13.0705
										-0.79071	-2.30038	-0.7785	-2.24478			0.24145	5.33268	0.24147	13.0777
										-0.78979	-2.29699	-0.77789	-2.24163			0.24183	5.3651	0.24173	12.9904
										-0.78888	-2.29349	-0.77698	-2.23857			0.2421	5.28811	0.24214	13.1241
										-0.78796	-2.29009	-0.77545	-2.23547			0.24247	5.36836	0.24247	13.0972
										-0.78644	-2.28665	-0.77423	-2.23233			0.2428	5.33056	0.24283	13.0807
										-0.78522	-2.28336	-0.77332	-2.22927			0.24315	5.33793	0.24311	13.0788
										-0.78461	-2.27997	-0.7724	-2.22623			0.24342	5.31852	0.24352	13.1359
										-0.784	-2.27673	-0.77179	-2.22322			0.24384	5.36416	0.24385	13.1452
										-0.78247	-2.27346	-0.76965	-2.22022			0.24421	5.38287	0.24413	13.0792
										-0.78094	-2.27021	-0.76874	-2.21725			0.24446	5.31268	0.24451	13.1912
										-0.78033	-2.26704	-0.76782	-2.21417			0.24485	5.31825	0.24485	13.1566
										-0.77911	-2.26384	-0.7666	-2.21124			0.24517	5.30024	0.2452	13.1531
										-0.7785	-2.2606	-0.7663	-2.20827			0.24553	5.30422	0.24548	13.1607
										-0.77698	-2.25744	-0.76477	-2.20537			0.24579	5.27559	0.24589	13.2335
										-0.77606	-2.25425	-0.76385	-2.20238			0.2462	5.32471	0.24622	13.221
										-0.77545	-2.25108	-0.76263	-2.19947			0.24658	5.3448	0.2465	13.157
										-0.77393	-2.24787	-0.76202	-2.19657			0.24683	5.26593	0.24688	13.2762
										-0.77301	-2.24475	-0.7605	-2.1937			0.24723	5.33773	0.24721	13.2377
										-0.77179	-2.24165	-0.75958	-2.19078			0.24755	5.29573	0.24757	13.217
										-0.77057	-2.23857	-0.75897	-2.18795			0.24791	5.294	0.24785	13.2243
										-0.76935	-2.23551	-0.75714	-2.18507			0.24818	5.27114	0.24826	13.2727
										-0.76813	-2.23247	-0.75623	-2.18216			0.24859	5.29779	0.2486	13.2739
										-0.76752	-2.22946	-0.75531	-2.17932			0.24893	5.29985	0.24885	13.1894
										-0.76691	-2.22646	-0.75439	-2.17655			0.24921	5.23495	0.24924	13.3396
										-0.76569	-2.22349	-0.75287	-2.1737			0.2496	5.2913	0.2496	13.3179
										-0.76416	-2.22054	-0.75195	-2.17091			0.24992	5.25882	0.24995	13.2712
										-0.76263	-2.21755	-0.75104	-2.16815			0.25027	5.27712	0.25023	13.2894
										-0.76202	-2.21463	-0.74939	-2.16534			0.25054	5.25921	0.25063	13.3255
										-0.76141	-2.21169	-0.74829	-2.16256			0.25094	5.28268	0.25096	13.3298
										-0.76019	-2.20881	-0.74722	-2.15979			0.25132	5.29199	0.25124	13.2243
										-0.75958	-2.2059	-0.74615	-2.15704			0.25158	5.22376	0.25161	13.3424
										-0.75806	-2.20301	-0.74515	-2.15426			0.25197	5.28216	0.25197	13.3368
										-0.75714	-2.2002	-0.74405	-2.15154			0.25228	5.22626	0.2523	13.2787
										-0.75562	-2.19729	-0.74298	-2.14884			0.25265	5.2472	0.25259	13.2743
										-0.75439	-2.19446	-0.74191	-2.14606			0.2529	5.21759	0.25301	13.3627
										-0.75378	-2.19165	-0.74088	-2.14334			0.25333	5.23252	0.25334	13.3445
										-0.75256	-2.18885	-0.73981	-2.14059			0.25368	5.2547	0.2536	13.2416
										-0.75165	-2.18602	-0.73871	-2.13785			0.25396	5.16999	0.254	13.373
										-0.75073	-2.18326	-0.73767	-2.13514			0.25433	5.22875	0.25433	13.3332
										-0.74911	-2.18052	-0.73654	-2.13239			0.25467	5.17486	0.25468	13.2905
										-0.74808	-2.17774	-0.73553	-2.1296			0.25502	5.20498	0.25497	13.307
										-0.74698	-2.17504	-0.73444	-2.12684			0.25528	5.11836	0.25537	13.3628
										-0.74594	-2.17234	-0.73343	-2.12414			0.2557	5.15702	0.25571	13.3728
										-0.7449	-2.16962	-0.7323	-2.1214			0.25604	5.14087	0.25598	13.27
										-0.7438	-2.16691	-0.73129	-2.11869			0.25633	5.08578	0.25635	13.3854
										-0.74274	-2.16427	-0.73016	-2.11599			0.25669	5.0999	0.25672	13.3865
										-0.74164	-2.1616	-0.72916	-2.11331			0.25704	5.04556	0.25705	13.3441
										-0.74066	-2.15894	-0.72806	-2.1106			0.25739	5.04584	0.25734	13.3335
										-0.73959	-2.15635	-0.72702	-2.10795			0.25765	5.01641	0.25775	13.391
										-0.73853	-2.15372	-0.72592	-2.10532			0.25805	5.02708	0.25807	13.3775
										-0.73746	-2.15111	-0.72491	-2.1027			0.25841	5.04117	0.25835	13.2954
										-0.73633	-2.14852	-0.72385	-2.10015			0.2587	4.98132	0.25873	13.4059
										-0.73529	-2.14594	-0.72278	-2.09761			0.25907	5.03644	0.2591	13.3866
										-0.73428	-2.14338	-0.72171	-2.09504			0.25941	5.01057	0.25942	13.3453
										-0.73315	-2.14083	-0.72058	-2.09253			0.25977	5.03631	0.2597	13.3391
										-0.73209	-2.1383	-0.71957	-2.09003			0.26001	5.02481	0.26009	13.3501
										-0.73105	-2.13578	-0.71851	-2.08755			0.26043	5.08276	0.26046	13.372
										-0.73001	-2.13327	-0.71744	-2.08504			0.2608	5.11141	0.26072	13.2258
										-0.72894	-2.13078	-0.71643	-2.08259			0.26107	5.05798	0.26111	13.3652
										-0.72787	-2.12831	-0.71527	-2.08011			0.26144	5.14549	0.26145	13.3384
										-0.7265	-2.12589	-0.71423	-2.07768			0.26177	5.13135	0.2618	13.3171
										-0.7254	-2.12348	-0.71317	-2.07527			0.26213	5.17283	0.26208	13.3248
										-0.7243	-2.12101	-0.71219	-2.07287			0.2624	5.16586	0.26249	13.3775
										-0.72324	-2.11859	-0.71106	-2.07044			0.2628	5.22605	0.26283	13.4032
										-0.7222	-2.11614	-0.70969	-2.0682			0.26315	5.25819	0.2631	13.2961
										-0.7211	-2.1137	-0.70862	-2.06585			0.26343	5.22013	0.26347	13.4119
										-0.72003	-2.11128	-0.70749	-2.06346			0.26381	5.30429	0.26381	13.385
										-0.71896	-2.10883	-0.70645	-2.06112			0.26415	5.27665	0.26417	13.3981
										-0.71796	-2.10643	-0.70535	-2.05876			0.26451	5.30399	0.26445	13.355
										-0.71689	-2.10401	-0.70432	-2.05645			0.26477	5.28272	0.26486	13.3999
										-0.71576	-2.10164	-0.70325	-2.05415			0.26518	5.29307	0.2652	13.4142
										-0.71472	-2.09928	-0.70221	-2.05191			0.26552	5.2891	0.26546	13.2969
										-0.71365	-2.09694	-0.70114	-2.0496			0.2658	5.21832	0.26584	13.424
										-0.71255	-2.0946	-0.70007	-2.04729			0.26619	5.29831	0.26618	13.3868
										-0.71152	-2.09229	-0.69901	-2.045			0.26651	5.2408	0.26655	13.3783
										-0.71045	-2.08998	-0.69791	-2.04277			0.26689	5.25307	0.26683	13.3468
										-0.70944	-2.08768	-0.69687	-2.0405			0.26713	5.20866	0.26721	13.39
										-0.70834	-2.0854	-0.69583	-2.03829			0.26754	5.25871	0.26755	13.4013
										-0.70724	-2.08309	-0.69476	-2.03604			0.26791	5.26033	0.26784	13.2907
										-0.70618	-2.08083	-0.69366	-2.03385			0.26819	5.19756	0.26822	13.4095
										-0.70514	-2.07859	-0.69266	-2.03167			0.26855	5.26166	0.26856	13.3795
										-0.70407	-2.07635	-0.69165	-2.02942			0.26891	5.22559	0.26892	13.3844
										-0.70303	-2.07413	-0.69049	-2.02735			0.26925	5.24343	0.26917	13.3232
										-0.70197	-2.07192	-0.68927	-2.02524			0.26951	5.21507	0.2696	13.431
										-0.7009	-2.06975	-0.68832	-2.0231			0.26993	5.26873	0.26992	13.4209
										-0.69986	-2.06756	-0.68726	-2.02101			0.27028	5.25865	0.27022	13.3432
										-0.69867	-2.06538	-0.68622	-2.01893			0.27056	5.21198	0.27058	13.4285
										-0.6976	-2.06322	-0.68515	-2.01687			0.2709	5.26146	0.27092	13.3796
										-0.69659	-2.06106	-0.68408	-2.01481			0.27125	5.26409	0.2713	13.4229
										-0.69556	-2.05891	-0.68295	-2.01276			0.27164	5.28048	0.27156	13.3583
										-0.69446	-2.05677	-0.68201	-2.01072			0.27189	5.25038	0.27197	13.4401
										-0.69336	-2.05461	-0.68085	-2.00869			0.2723	5.30135	0.27229	13.4186
										-0.69235	-2.0525	-0.67984	-2.00667			0.27264	5.30005	0.27258	13.3399
										-0.69122	-2.05039	-0.67871	-2.00462			0.27292	5.24314	0.27295	13.4482
										-0.69016	-2.04833	-0.67767	-2.00262			0.27331	5.32308	0.2733	13.4222
										-0.68909	-2.04625	-0.67661	-2.00063			0.27363	5.2755	0.27368	13.4524
										-0.68802	-2.04417	-0.67554	-1.99869			0.27401	5.31645	0.27393	13.3825
										-0.68698	-2.04211	-0.67441	-1.99668			0.27425	5.28728	0.27434	13.4621
										-0.68588	-2.04005	-0.67343	-1.99471			0.27466	5.32773	0.27468	13.4691
										-0.68484	-2.03801	-0.67227	-1.99279			0.27499	5.34499	0.27496	13.3703
										-0.68378	-2.03597	-0.67123	-1.99084			0.2753	5.29748	0.27533	13.4805
										-0.68271	-2.03391	-0.67023	-1.98887			0.27567	5.36739	0.27567	13.4578
										-0.68167	-2.03189	-0.6691	-1.98694			0.27601	5.33264	0.27605	13.4663
										-0.68054	-2.02985	-0.66806	-1.98502			0.27636	5.34532	0.2763	13.383
										-0.67947	-2.02781	-0.66699	-1.98311			0.27662	5.32384	0.27671	13.4825
										-0.67847	-2.02579	-0.66589	-1.98117			0.27702	5.36667	0.27704	13.474
										-0.6774	-2.02378	-0.66486	-1.97927			0.2774	5.37777	0.27733	13.3876
										-0.6763	-2.02177	-0.66382	-1.97738			0.27765	5.32052	0.2777	13.4886
										-0.6752	-2.01978	-0.66272	-1.9755			0.27805	5.39757	0.27805	13.4469
										-0.67413	-2.01779	-0.66168	-1.9736			0.27835	5.36304	0.27841	13.4629
										-0.6731	-2.01581	-0.66064	-1.97173			0.27874	5.36992	0.27867	13.403
										-0.67203	-2.01388	-0.65952	-1.96988			0.27899	5.36323	0.27909	13.5139
										-0.67096	-2.01192	-0.65845	-1.96806			0.27941	5.40192	0.27941	13.487
										-0.66986	-2.00996	-0.65738	-1.96622			0.27977	5.39135	0.2797	13.4229
										-0.66885	-2.00806	-0.65619	-1.96439			0.28002	5.32468	0.28005	13.4959
										-0.66776	-2.00615	-0.6553	-1.96257			0.28042	5.40204	0.28041	13.4847
										-0.66672	-2.00423	-0.65421	-1.96075			0.28074	5.33014	0.2808	13.5083
										-0.66565	-2.00234	-0.65317	-1.95894			0.28111	5.30727	0.28104	13.4361
										-0.66461	-2.00044	-0.65411	-1.95704			0.28137	5.28278	0.28145	13.4978
										-0.66348	-1.99857	-0.65094	-1.95538			0.28177	5.30479	0.28178	13.4922
										-0.66248	-1.99674	-0.6499	-1.95363			0.28213	5.31066	0.28207	13.4227
										-0.66141	-1.99489	-0.64886	-1.95185			0.2824	5.22065	0.28243	13.5038
										-0.66037	-1.99301	-0.64771	-1.95008			0.28279	5.26213	0.28279	13.499
										-0.65924	-1.99118	-0.64673	-1.94834			0.28312	5.23045	0.28317	13.4909
										-0.6582	-1.98935	-0.64566	-1.94662			0.28345	5.22686	0.28342	13.4474
										-0.65707	-1.98753	-0.64462	-1.9449			0.28375	5.23687	0.28383	13.5093
										-0.65604	-1.98571	-0.64346	-1.94316			0.28414	5.26314	0.28415	13.5084
										-0.65497	-1.98391	-0.64246	-1.94145			0.28453	5.29264	0.28445	13.4464
										-0.65387	-1.98211	-0.64133	-1.93975			0.28476	5.23535	0.2848	13.5342
										-0.65286	-1.98035	-0.64029	-1.93806			0.28519	5.3194	0.28516	13.5287
										-0.65173	-1.97857	-0.63928	-1.93638			0.28548	5.29335	0.28553	13.5256
										-0.6507	-1.97679	-0.63818	-1.9347			0.28582	5.27128	0.28577	13.4654
										-0.64963	-1.97502	-0.63712	-1.93299			0.28614	5.30853	0.28621	13.5642
										-0.64862	-1.97326	-0.63605	-1.93133			0.28651	5.29236	0.28651	13.5075
										-0.64749	-1.9715	-0.63498	-1.92967			0.28689	5.32752	0.28682	13.4673
										-0.64642	-1.96976	-0.63388	-1.92799			0.28713	5.25978	0.28718	13.5721
										-0.64539	-1.96805	-0.63287	-1.92634			0.28755	5.32013	0.28754	13.5106
										-0.64423	-1.96631	-0.63181	-1.92467			0.28787	5.28507	0.28791	13.5446
										-0.64325	-1.96462	-0.63074	-1.92303			0.28818	5.2431	0.28816	13.4698
										-0.64218	-1.9629	-0.62967	-1.92141			0.28852	5.28103	0.28858	13.551
										-0.64111	-1.96118	-0.62857	-1.91979			0.28888	5.25406	0.28891	13.5172
										-0.64005	-1.95951	-0.62756	-1.91817			0.28924	5.25705	0.28919	13.4435
										-0.63901	-1.95784	-0.62643	-1.91656			0.2895	5.21641	0.28953	13.5232
										-0.63788	-1.95611	-0.62534	-1.91496			0.28992	5.25616	0.2899	13.5174
										-0.63687	-1.95445	-0.62433	-1.91333			0.29025	5.25846	0.29027	13.5183
										-0.6358	-1.95277	-0.62329	-1.91174			0.29054	5.20831	0.29052	13.4428
										-0.63467	-1.9511	-0.62219	-1.91012			0.29087	5.25508	0.29095	13.5483
										-0.63416	-1.95002	-0.62112	-1.90854			0.29124	5.25537	0.29126	13.5052
										-0.6333	-1.94865	-0.62006	-1.90694			0.29164	5.27957	0.29156	13.4326
										-0.63367	-1.94865	-0.61902	-1.90534			0.29187	5.22918	0.29191	13.4986
										-0.63397	-1.94865	-0.61795	-1.90374			0.29231	5.29394	0.29226	13.4744
										-0.63437	-1.9487	-0.61679	-1.90219			0.2926	5.2771	0.29265	13.4717
										-0.63467	-1.94873	-0.61575	-1.90061			0.29291	5.24358	0.29289	13.365
										-0.63498	-1.9487	-0.61475	-1.89903			0.29324	5.28856	0.29332	13.4602
										-0.63538	-1.94876	-0.61365	-1.89749			0.29363	5.27935	0.29364	13.4032
										-0.63568	-1.94876	-0.61258	-1.89593			0.294	5.30111	0.29393	13.3388
										-0.63608	-1.94888	-0.61148	-1.8944			0.29425	5.25907	0.29427	13.3835
										-0.63641	-1.94894	-0.61044	-1.89284			0.29466	5.31508	0.29465	13.3781
										-0.63666	-1.94891	-0.60934	-1.89135			0.29498	5.30245	0.29501	13.3891
										-0.63705	-1.94899	-0.60834	-1.88984			0.29528	5.27599	0.29526	13.2888
										-0.63742	-1.94905	-0.60724	-1.8883			0.29563	5.32212	0.2957	13.411
										-0.6377	-1.94911	-0.60617	-1.8868			0.296	5.31361	0.296	13.3456
										-0.63809	-1.94923	-0.60507	-1.88533			0.29635	5.31328	0.29632	13.288
										-0.63803	-1.94882	-0.604	-1.88384			0.29661	5.30296	0.29664	13.3244
										-0.63834	-1.94888	-0.60291	-1.88238			0.29704	5.35563	0.297	13.338
										-0.6387	-1.94894	-0.60196	-1.8809			0.29736	5.34925	0.29741	13.379
										-0.63895	-1.94891	-0.60089	-1.87945			0.29765	5.32194	0.29764	13.2434
										-0.63922	-1.94897	-0.59979	-1.87798			0.29802	5.37762	0.29808	13.3753
										-0.63953	-1.94899	-0.59869	-1.87651			0.29836	5.33736	0.29838	13.2914
										-0.63983	-1.94905	-0.5976	-1.87505			0.29874	5.35029	0.29869	13.2139
										-0.63986	-1.94879	-0.59656	-1.87362			0.29899	5.31816	0.299	13.2494
										-0.64017	-1.94882	-0.59549	-1.87216			0.29942	5.36844	0.29939	13.2504
										-0.64044	-1.94888	-0.59445	-1.87074			0.29973	5.34251	0.29978	13.2435
										-0.64066	-1.94885	-0.59335	-1.8693			0.30001	5.28953	0.30001	13.1244
										-0.6409	-1.94885	-0.59235	-1.86789			0.30037	5.35732	0.30043	13.2269
										-0.64117	-1.94891	-0.59128	-1.86646			0.30074	5.33435	0.30074	13.1521
										-0.64139	-1.94876	-0.58774	-1.86508			0.3011	5.33505	0.30105	13.107
										-0.64154	-1.94873	-0.58911	-1.86363			0.30137	5.30466	0.30138	13.1493
										-0.64182	-1.94876	-0.58804	-1.86224			0.30178	5.3372	0.30175	13.1525
										-0.64203	-1.94865	-0.58701	-1.86082			0.30209	5.31792	0.30214	13.1485
										-0.64215	-1.94856	-0.58588	-1.85941			0.30238	5.2618	0.30236	13.0516
										-0.64236	-1.94853	-0.58484	-1.85803			0.30275	5.32106	0.30281	13.1576
										-0.64056	-1.94603	-0.5838	-1.85666			0.30311	5.29008	0.30312	13.1163
										-0.64063	-1.94583	-0.58273	-1.85526			0.30348	5.2952	0.30343	13.0438
										-0.6409	-1.94586	-0.58163	-1.85389			0.30372	5.26375	0.30377	13.1033
										-0.64117	-1.94588	-0.58057	-1.85251			0.30416	5.31991	0.30412	13.0581
										-0.64136	-1.94591	-0.57944	-1.85112			0.30448	5.28395	0.3045	13.0741
										-0.64163	-1.94591	-0.57846	-1.84961			0.30476	5.24469	0.30474	12.9769
										-0.64182	-1.94588	-0.57745	-1.84829			0.30512	5.29052	0.30518	13.0706
										-0.64194	-1.9458	-0.57639	-1.84671			0.30547	5.2492	0.30549	13.016
										-0.64212	-1.9458	-0.57535	-1.84539			0.30584	5.2255	0.30581	12.9444
										-0.6424	-1.94583	-0.57425	-1.84408			0.3061	5.19181	0.30612	12.9712
										-0.64267	-1.94583	-0.57318	-1.84278			0.30653	5.22209	0.3065	12.9593
										-0.64285	-1.94583	-0.57211	-1.84148			0.30685	5.20759	0.30688	13.0016
										-0.64307	-1.94583	-0.57108	-1.83992			0.30714	5.16876	0.30712	12.863
										-0.64334	-1.94588	-0.56995	-1.83863			0.30748	5.20163	0.30755	12.9974
										-0.64352	-1.94588	-0.56894	-1.83734			0.30784	5.18052	0.30786	12.9519
										-0.64383	-1.94591	-0.56784	-1.83605			0.30822	5.17098	0.30817	12.8756
										-0.64395	-1.94594	-0.56677	-1.83477			0.30848	5.15609	0.3085	12.9246
										-0.64417	-1.94588	-0.56573	-1.83349			0.3089	5.1651	0.30888	12.9246
										-0.64435	-1.94591	-0.56467	-1.83222			0.30922	5.13881	0.30925	12.9419
										-0.64459	-1.94594	-0.56357	-1.83095			0.30949	5.08041	0.30949	12.8302
										-0.64465	-1.94571	-0.56253	-1.82943			0.30987	5.13025	0.30991	12.9419
										-0.64487	-1.94571	-0.56146	-1.82817			0.31023	5.1128	0.31024	12.9326
										-0.64508	-1.94571	-0.56036	-1.82691			0.31058	5.08799	0.31054	12.84
										-0.64532	-1.94577	-0.55933	-1.82565			0.31085	5.08609	0.3109	12.9301
										-0.64548	-1.9458	-0.55826	-1.82415			0.31125	5.09588	0.31125	12.8928
										-0.64566	-1.94583	-0.55716	-1.82291			0.31158	5.11393	0.31161	12.9269
										-0.6459	-1.94583	-0.55603	-1.82166			0.31188	5.06102	0.31187	12.8481
										-0.64594	-1.94557	-0.55505	-1.82042			0.31225	5.10085	0.3123	12.9183
										-0.64511	-1.94435	-0.55402	-1.81919			0.31259	5.08229	0.31261	12.9074
										-0.64514	-1.94421	-0.55289	-1.81795			0.31294	5.04478	0.31291	12.804
										-0.64526	-1.94412	-0.55182	-1.81648			0.31322	5.03574	0.31326	12.8961
										-0.64551	-1.94418	-0.55075	-1.81525			0.31363	5.04507	0.31361	12.863
										-0.64575	-1.94421	-0.54965	-1.81403			0.31397	5.04261	0.31398	12.8681
										-0.64594	-1.94424	-0.54865	-1.81281			0.31424	4.98087	0.31424	12.794
										-0.64615	-1.94424	-0.54761	-1.8116			0.31463	5.03165	0.31466	12.8682
										-0.64627	-1.94427	-0.54654	-1.81039			0.31495	4.98826	0.31499	12.8399
										-0.64655	-1.94429	-0.54547	-1.80894			0.31532	4.96569	0.31527	12.7294
										-0.64679	-1.94435	-0.54437	-1.80774			0.31559	4.94955	0.31564	12.8196
										-0.64703	-1.94438	-0.54327	-1.80653			0.316	4.9395	0.31597	12.7733
										-0.64719	-1.94438	-0.5423	-1.80534			0.31634	4.9391	0.31635	12.7549
										-0.64743	-1.94441	-0.54117	-1.80414			0.31662	4.87501	0.31661	12.6828
										-0.64764	-1.94447	-0.5401	-1.80295			0.31697	4.90437	0.31702	12.7243
										-0.6478	-1.94447	-0.53906	-1.80176			0.31733	4.87105	0.31735	12.7376
										-0.64798	-1.94453	-0.53796	-1.80058			0.3177	4.83071	0.31764	12.6402
										-0.64816	-1.94455	-0.53696	-1.7994			0.31796	4.79011	0.31801	12.7242
										-0.64841	-1.94458	-0.53583	-1.79799			0.31838	4.78807	0.31836	12.6957
										-0.64847	-1.9445	-0.53479	-1.79681			0.3187	4.7755	0.31872	12.6426
										-0.64838	-1.94412	-0.53369	-1.79564			0.31899	4.72969	0.31898	12.587
										-0.64859	-1.94415	-0.53262	-1.79447			0.31935	4.74778	0.3194	12.6213
																0.31971	4.70508	0.31972	12.6276
																0.32007	4.68522	0.32002	12.536
																0.32032	4.65305	0.32038	12.6118
																0.32073	4.65449	0.32071	12.5595
																0.32107	4.64936	0.3211	12.5982
																0.32137	4.57172	0.32135	12.5303
																0.32173	4.60879	0.32178	12.6005
																0.32208	4.57904	0.32209	12.5794
																0.32243	4.56734	0.32237	12.494
																0.32271	4.53918	0.32275	12.5839
																0.32313	4.55364	0.32309	12.5138
																0.32346	4.54433	0.32347	12.4794
																0.32375	4.5	0.32372	12.3765
																0.32409	4.54552	0.32415	12.4514
																0.32444	4.52426	0.32447	12.4407
																0.32482	4.5475	0.32475	12.346
																0.32508	4.51364	0.32512	12.4551
																0.32549	4.53652	0.32548	12.3915
																0.32582	4.52655	0.32584	12.389
																0.32611	4.48063	0.32608	12.3042
																0.32645	4.51113	0.32651	12.3852
																0.3268	4.47512	0.32684	12.3773
																0.3272	4.49065	0.32713	12.2819
																0.32744	4.44083	0.32749	12.3961
																0.32786	4.47646	0.32786	12.3578
																0.32816	4.47365	0.3282	12.3624
																0.32849	4.43441	0.32846	12.3126
																0.32882	4.47141	0.32889	12.3823
																0.3292	4.44605	0.32922	12.3809
																0.32956	4.44028	0.32949	12.2767
																0.3298	4.42365	0.32985	12.3704
																0.33023	4.44175	0.33021	12.3594
																0.33055	4.41371	0.33059	12.3696
																0.33087	4.38424	0.33084	12.2994
																0.33121	4.40413	0.33125	12.3829
																0.33155	4.36579	0.33158	12.3486
																0.33194	4.37021	0.33186	12.2902
																0.33218	4.33334	0.33221	12.3655
																0.33261	4.33849	0.33258	12.3623
																0.33292	4.32383	0.33296	12.3686
																0.33322	4.26942	0.33321	12.3109
																0.33357	4.29577	0.33362	12.3983
																0.33393	4.26553	0.33395	12.3912
																0.33432	4.2703	0.33425	12.3367
																0.33455	4.22396	0.33459	12.4186
																0.33499	4.2499	0.33497	12.4253
																0.33529	4.22878	0.33533	12.4283
																0.3356	4.16387	0.33558	12.3766
																0.33593	4.17638	0.33601	12.4886
																0.33632	4.15221	0.33632	12.4618
																0.33668	4.16594	0.33662	12.3883
																0.33692	4.11771	0.33698	12.5137
																0.33734	4.13937	0.33733	12.3969
																0.33766	4.11638	0.33769	12.4073
																0.33798	4.07131	0.33795	12.38
																0.33831	4.08668	0.33837	12.4725
																0.33869	4.05718	0.33869	12.4471
																0.33904	4.04573	0.33898	12.3831
																0.33929	4.00178	0.33933	12.4852
																0.33973	4.02389	0.33969	12.495
																0.34004	3.98449	0.34007	12.4974
																0.34035	3.93459	0.34032	12.4434
																0.34066	3.9524	0.34075	12.5493
																0.34103	3.92294	0.34106	12.5306
																0.34143	3.91997	0.34135	12.4614
																0.34167	3.85289	0.34171	12.5645
																0.3421	3.88319	0.34206	12.5364
																0.34241	3.85224	0.34246	12.587
																0.3427	3.81379	0.34269	12.4768
																0.34304	3.84893	0.34312	12.6145
																0.34343	3.84365	0.34343	12.5771
																0.34379	3.82774	0.34374	12.523
																0.34404	3.79874	0.34408	12.6103
																0.34445	3.81767	0.34444	12.6061
																0.34478	3.79824	0.34481	12.6472
																0.34509	3.76715	0.34507	12.5683
																0.34542	3.78282	0.34549	12.7048
																0.34578	3.75649	0.3458	12.6861
																0.34617	3.75484	0.34611	12.6511
																0.34641	3.71891	0.34644	12.71
																0.34684	3.75333	0.34679	12.7279
																0.34715	3.71943	0.34719	12.8161
																0.34746	3.69546	0.34744	12.7445
																0.3478	3.70308	0.34787	12.8574
																0.34816	3.68278	0.34818	12.8523
																0.34854	3.69064	0.34847	12.8011
																0.34878	3.64886	0.3488	12.8968
																0.34922	3.67758	0.3492	12.9291
																0.34953	3.6448	0.34956	12.9618
																0.34982	3.59957	0.34982	12.8914
																0.35015	3.62477	0.35023	12.9796
																0.35053	3.62412	0.35054	12.9626
																0.35091	3.61462	0.35086	12.9157
																0.35116	3.57626	0.35119	12.985
																0.35158	3.61245	0.35155	13.0018
																0.35188	3.56616	0.35192	13.0371
																0.3522	3.54029	0.35217	12.9817
																0.35252	3.55909	0.3526	13.1047
																0.3529	3.53884	0.35293	13.0907
																0.35329	3.54575	0.35321	13.0123
																0.35352	3.5115	0.35358	13.1033
																0.35396	3.53533	0.35391	13.0625
																0.35426	3.49794	0.3543	13.1153
																0.35458	3.47335	0.35453	13.0414
																0.35489	3.46821	0.35498	13.144
																0.35527	3.45981	0.35529	13.1278
																0.35565	3.45317	0.35559	13.0501
																0.35589	3.40711	0.35592	13.116
																0.35632	3.4453	0.35629	13.1221
																0.35663	3.40557	0.35667	13.1514
																0.35696	3.38015	0.35692	13.0854
																0.35727	3.36849	0.35735	13.18
																0.35762	3.33944	0.35766	13.1502
																0.35802	3.35856	0.35796	13.1124
																0.35827	3.31231	0.35832	13.192
																0.3587	3.35604	0.35868	13.1735
																0.359	3.33174	0.35903	13.1764
																0.35933	3.31245	0.35928	13.1148
																0.35963	3.32333	0.35971	13.2229
																0.36002	3.34677	0.36003	13.218
																0.36041	3.27911	0.36033	13.1248
																0.36064	3.22253	0.3607	13.2483
																0.36106	3.25834	0.36103	13.1857
																0.36137	3.22967	0.36141	13.213
																0.3617	3.20222	0.36167	13.1702
																0.36202	3.20066	0.36209	13.2144
																0.36238	3.19513	0.36241	13.2225
																0.36278	3.21119	0.36271	13.158
																0.363	3.16823	0.36305	13.2412
																0.36343	3.20631	0.36341	13.2246
																0.36374	3.17218	0.36377	13.2497
																0.36407	3.15952	0.36404	13.1916
																0.36439	3.18186	0.36446	13.2861
																0.36476	3.1654	0.36478	13.2519
																0.36514	3.18175	0.36506	13.1832
																0.36538	3.1495	0.36543	13.2876
																0.36581	3.18706	0.3658	13.3023
																0.36611	3.18402	0.36612	13.2228
																0.36645	3.17661	0.36641	13.235
																0.36674	3.19053	0.3668	13.261
																0.36713	3.19733	0.36717	13.3102
																0.36751	3.22769	0.36742	13.1775
																0.36775	3.194	0.36782	13.322
																0.36819	3.23153	0.36816	13.2628
																0.36849	3.2303	0.3685	13.2241
																0.3688	3.22943	0.36878	13.2289
																0.36913	3.25435	0.36919	13.2781
																0.3695	3.26535	0.36953	13.2801
																0.36988	3.2817	0.3698	13.1504
																0.37012	3.25639	0.37019	13.2353
																0.37053	3.31783	0.37052	13.1917
																0.37085	3.32526	0.37087	13.1798
																0.37118	3.30439	0.37117	13.1922
																0.3715	3.34186	0.37155	13.2191
																0.37187	3.33849	0.37191	13.2255
																0.37224	3.35822	0.37215	13.1193
																0.37249	3.344	0.37256	13.2341
																0.37293	3.39449	0.37291	13.2209
																0.37323	3.39717	0.37323	13.1379
																0.37356	3.39906	0.37354	13.198
																0.37388	3.44368	0.37391	13.1644
																0.37424	3.44926	0.37428	13.2166
																0.37462	3.48958	0.37452	13.0914
																0.37486	3.46059	0.37495	13.2389
																0.37529	3.52627	0.37528	13.1904
																0.37561	3.51962	0.3756	13.1302
																0.37592	3.51581	0.3759	13.1572
																0.37624	3.55316	0.37628	13.1664
																0.37661	3.56908	0.37665	13.1801
																0.37699	3.5942	0.3769	13.0712
																0.37724	3.57176	0.37732	13.1841
																0.37767	3.60679	0.37765	13.1368
																0.37796	3.59919	0.37795	13.0493
																0.37829	3.57506	0.37831	13.1216
																0.37861	3.61248	0.37865	13.0825
																0.379	3.60999	0.37903	13.1115
																0.37936	3.62067	0.37926	13.0182
																0.37959	3.58425	0.37968	13.1274
																0.38003	3.62575	0.38002	13.1289
																0.38034	3.61768	0.38034	13.0422
																0.38066	3.60591	0.38067	13.1186
																0.381	3.63424	0.38103	13.0792
																0.38136	3.61913	0.38138	13.1055
																0.38173	3.6354	0.38164	13.0282
																0.38198	3.58204	0.38206	13.1287
																0.3824	3.62129	0.3824	13.1
																0.38271	3.62162	0.38271	13.0119
																0.38303	3.60128	0.38305	13.0599
																0.38336	3.6388	0.3834	13.043
																0.38373	3.6359	0.38375	13.0255
																0.38411	3.6318	0.38401	12.9438
																0.38435	3.6173	0.38443	12.9648
																0.38478	3.65246	0.38479	12.9298
																0.38509	3.63856	0.38505	12.7944
																0.38539	3.60447	0.38544	12.9174
																0.38573	3.64491	0.38576	12.8272
																0.3861	3.63219	0.38613	12.8564
																0.38649	3.64345	0.38639	12.7728
																0.38672	3.59663	0.3868	12.8317
																0.38713	3.62807	0.38714	12.8366
																0.38747	3.62726	0.38743	12.6971
																0.38776	3.59135	0.38782	12.7932
																0.38811	3.6428	0.38814	12.6921
																0.38849	3.62068	0.3885	12.7131
																0.38883	3.61552	0.38875	12.6355
																0.3891	3.62026	0.38917	12.7198
																0.38951	3.64035	0.38953	12.698
																0.38985	3.63719	0.3898	12.5846
																0.39013	3.6063	0.39018	12.6844
																0.39049	3.6444	0.3905	12.5712
																0.39083	3.61798	0.39086	12.5669
																0.39123	3.61598	0.39113	12.4972
																0.39147	3.57614	0.39154	12.5552
																0.3919	3.57352	0.3919	12.5429
																0.39221	3.56911	0.39216	12.3876
																0.3925	3.53849	0.39255	12.4981
																0.39285	3.57937	0.39288	12.406
																0.39322	3.56841	0.39324	12.4028
																0.3936	3.5745	0.3935	12.3539
																0.39384	3.558	0.39391	12.4169
																0.39425	3.57609	0.39425	12.3963
																0.39458	3.57127	0.39454	12.2903
																0.39487	3.53888	0.39492	12.3885
																0.39521	3.56204	0.39526	12.2944
																0.39559	3.55618	0.39561	12.2907
																0.39595	3.52722	0.39587	12.218
																0.39621	3.50872	0.39627	12.2902
																0.39662	3.51384	0.39663	12.2693
																0.39695	3.49974	0.39691	12.138
																0.39724	3.46246	0.3973	12.2481
																0.39762	3.49644	0.39764	12.1366
																0.39794	3.46755	0.39797	12.1194
																0.39833	3.47236	0.39824	12.053
																0.39858	3.44439	0.39865	12.1052
																0.39902	3.37404	0.39903	12.0695
																0.39933	3.2647	0.39929	11.9138
																0.39961	3.22898	0.39965	12
																0.39996	3.26523	0.39999	11.8923
																0.40033	3.26273	0.40035	11.8804
																0.4007	3.25214	0.40062	11.8152
																0.40096	3.23692	0.40102	11.8596
																0.40137	3.24689	0.40139	11.8501
																0.40169	3.23501	0.40164	11.6929
																0.40198	3.19976	0.40203	11.8048
																0.40236	3.23579	0.40236	11.7187
																0.40269	3.22475	0.40272	11.7327
																0.40307	3.22314	0.40298	11.6679
																0.40332	3.21545	0.40339	11.7257
																0.40374	3.24002	0.40374	11.7201
																0.40408	3.23926	0.40401	11.6088
																0.40434	3.1988	0.4044	11.7233
																0.40472	3.25819	0.40475	11.6464
																0.40506	3.23333	0.40509	11.6324
																0.40544	3.23899	0.40535	11.5764
																0.4057	3.23291	0.40576	11.6492
																0.40613	3.25588	0.40613	11.6377
																0.40644	3.26774	0.40639	11.5156
																0.40673	3.23673	0.40679	11.6181
																0.40709	3.28254	0.4071	11.5501
																0.40743	3.27061	0.40747	11.536
																0.4078	3.28398	0.40772	11.4818
																0.40808	3.28334	0.40815	11.5686
																0.40849	3.30579	0.4085	11.5519
																0.40882	3.317	0.40876	11.4231
																0.40908	3.2855	0.40913	11.5254
																0.40946	3.32385	0.40947	11.4742
																0.40983	3.32138	0.40984	11.4768
																0.41017	3.31004	0.41011	11.4088
																0.41045	3.32503	0.41052	11.4738
																0.41085	3.33193	0.41086	11.4525
																0.41118	3.27031	0.41113	11.3541
																0.41147	3.25464	0.41155	11.4702
																0.41184	3.29727	0.41185	11.3784
																0.41218	3.28698	0.41221	11.3406
																0.41254	3.28112	0.41248	11.3058
																0.41281	3.29158	0.41287	11.3526
																0.41323	3.29509	0.41324	11.353
																0.41356	3.29394	0.41349	11.25
																0.41383	3.26512	0.41392	11.3435
																0.41422	3.31168	0.41422	11.2746
																0.41455	3.29152	0.41455	11.2341
																0.4149	3.28424	0.41485	11.2439
																0.41519	3.29939	0.41523	11.2394
																0.41559	3.30081	0.41563	11.2965
																0.41594	3.30127	0.41587	11.1638
																0.41621	3.25182	0.41628	11.2699
																0.41659	3.27997	0.41658	11.2273
																0.41693	3.27015	0.41692	11.1854
																0.41727	3.21542	0.41723	11.2322
																0.41756	3.19491	0.41762	11.2268
																0.41796	3.18824	0.41797	11.2205
																0.41831	3.20181	0.41823	11.1559
																0.41856	3.17104	0.41866	11.2407
																0.41896	3.19901	0.41897	11.2112
																0.41929	3.18051	0.41929	11.1476
																0.41965	3.1631	0.41963	11.1932
																0.41993	3.16629	0.41997	11.1563
																0.42031	3.15973	0.42036	11.1775
																0.42068	3.18139	0.42061	11.0958
																0.42094	3.13206	0.42103	11.178
																0.42133	3.18746	0.42135	11.1459
																0.42167	3.12992	0.42164	11.0581
																0.42202	3.11925	0.42199	11.154
																0.42231	3.13156	0.42235	11.1134
																0.4227	3.12908	0.42273	11.1449
																0.42305	3.13853	0.42299	11.0783
																0.42331	3.10346	0.4234	11.1344
																0.42371	3.12823	0.42372	11.1248
																0.42404	3.12492	0.424	11.0365
																0.42438	3.10777	0.42438	11.1398
																0.42468	3.12884	0.42473	11.1035
																0.42507	3.12016	0.42508	11.1132
																0.42544	3.14574	0.42534	11.0648
																0.42568	3.09783	0.42575	11.1153
																0.42608	3.14853	0.4261	11.1388
																0.42641	3.12809	0.42637	11.0327
																0.42676	3.10724	0.42677	11.1572
																0.42706	3.12316	0.4271	11.0933
																0.42736	3.12734	0.42744	11.0815
