# Supplementary material for: Multiscale architecture design of 3D printed biodegradable Zn-based porous scaffolds for immunomodulatory osteogenesis
Source: Nat Commun. 2024 Apr 11;15:3131. doi: 10.1038/s41467-024-47189-5 (PMC11009309; doi:10.1038/s41467-024-47189-5)
Supplement: Supplementary file 4 — Source Data [file 41467_2024_47189_MOESM4_ESM.zip › Source Data/Source Data Fig. 4.xlsx]

## Sheet: Fig. 4C
Fig. 4C Quantitative analysis of number of viable cells per unit and per square millimeter from live/dead staining images.
RAW264.7-Cell number(cell unit)			RAW264.7-Cell number(cell mm2)			MC3T3-E1-Cell number(cell unit)			MC3T3-E1-Cell number(cell mm2)
BCC	G		BCC	G		BCC	G		BCC	G
498	1503		356	1084		498	1503		55	46
521	1450		373	1044		521	1450		50	54
504	1485		390	1085		504	1485		47	51
482	1643		355	1089		482	1643		41	54
460	1747		405	1031		460	1747		49	51
469	1748		418	1043		469	1748		40	49
437	1464					437	1464
495	1479					495	1479
532	1593					532	1593
542	1843					542	1843
537	1634					537	1634
521	1345					521	1345
467	1598					467	1598
439	1374					439	1374
447	1847					447	1847
567	1794					567	1794
543	1644					543	1644
528	1783					528	1783
538	1739					538	1739
512	1348					512	1348
543	1557					543	1557
576	1748					576	1748
593	1738					593	1738
546	1883					546	1883
525	1378					525	1378
489	1844					489	1844
583	1748					583	1748
539	1748					539	1748
563	1935					563	1935
499	1632					499	1632
