# Supplementary material for: Multiscale architecture design of 3D printed biodegradable Zn-based porous scaffolds for immunomodulatory osteogenesis
Source: Nat Commun. 2024 Apr 11;15:3131. doi: 10.1038/s41467-024-47189-5 (PMC11009309; doi:10.1038/s41467-024-47189-5)
Supplement: Supplementary file 4 — Source Data [file 41467_2024_47189_MOESM4_ESM.zip › Source Data/Source Data Fig. 6.xlsx]

## Sheet: Fig. 6A
Fig. 6A Quantitative analysis of iNOS and CD163 implant-tissue interface calculated from immunohistochemistry staining images.
3D-iNOS			3D-CD163			Ratio of M2/M1
BCC	G		BCC	G		BCC	G
0.067	0.048		0.016	0.049		0.24	1.02
0.078	0.045		0.033	0.054		0.42	1.2
0.083	0.054		0.04	0.055		0.48	1.02
0.09	0.054		0.043	0.06		0.48	1.11
0.09	0.08		0.045	0.074		0.5	0.93
0.091	0.087		0.045	0.075		0.49	0.86
0.098	0.087		0.047	0.084		0.48	0.97
0.1	0.099		0.05	0.085		0.5	0.86
0.115	0.097		0.07	0.096		0.61	0.99
1M-iNOS			1M-CD163			Ratio of M2/M1
BCC	G		BCC	G		BCC	G
0.006	0.005		0.038	0.073		6.33	14.6
0.007	0.007		0.043	0.083		6.14	11.86
0.008	0.007		0.043	0.083		5.38	11.86
0.009	0.008		0.072	0.084		8	10.5
0.01	0.009		0.06	0.087		6	9.67
0.01	0.009		0.032	0.088		3.2	9.78
0.011	0.01		0.056	0.091		5.09	9.1
0.013	0.011		0.051	0.097		3.92	8.82
0.015	0.005		0.053	0.098		3.53	19.6

## Sheet: Fig. 6B
Fig. 6B Quantitative analysis of ALP and OCN implant-tissue interface calculated from staining images.
ALP			OCN
BCC	G		BCC	G
0.93	1.52		0.032	0.055
1.08	1.23		0.026	0.072
0.98	1.47		0.019	0.052
			0.019	0.042
			0.032	0.062
			0.029	0.048
			0.025	0.038
			0.026	0.028
			0.035	0.055
