# Supplementary material for: Multiscale architecture design of 3D printed biodegradable Zn-based porous scaffolds for immunomodulatory osteogenesis
Source: Nat Commun. 2024 Apr 11;15:3131. doi: 10.1038/s41467-024-47189-5 (PMC11009309; doi:10.1038/s41467-024-47189-5)
Supplement: Supplementary file 4 — Source Data [file 41467_2024_47189_MOESM4_ESM.zip › Source Data/Source Data Fig. 7.xlsx]

## Sheet: Sheet1
Fig. 1B Bone volume/Tissue volume (BV/TV) and trabecular separation (Tb. Sp) calculated by CT data
BCC	G		BCC	G
Tb sp mm	Tb sp mm		BV/TV %	BV/TV %
0.8284	0.59988		0.95618	2.06746
0.67554	0.69032		0.28469	2.13802
0.87095	0.68465		0.86025	2.33306
0.73987	0.62957
0.8943	0.58123
Fig. 1B Bone ingrowth ratio and bone ingrowth pore size are measured with 2D images
BCC	G		BCC	G
17.0786	60.2774		822.63	235.84
38.074	49.1304		833.01	426.06
16.6453	46.5638		530.93	486.71
3.95498	44.4767		291.83	497.27
28.4341	38.2734		563.93	212.17
			394.43	628.35
			403.2	402.18
			398.76	451.85
			324.35	586.12
			329.14	483.86
			380.82	532.2
			232.14	624.5
			245.87	297.22
			322.63	456.99
			390.05	656.08
			315.09	122.38
			603.19	619.75
			395.03
			450.44
			341.93
			379.91
			398.43
			590.83
			425.82
			421.51
			368.27
