# Supplementary material for: Multiscale architecture design of 3D printed biodegradable Zn-based porous scaffolds for immunomodulatory osteogenesis
Source: Nat Commun. 2024 Apr 11;15:3131. doi: 10.1038/s41467-024-47189-5 (PMC11009309; doi:10.1038/s41467-024-47189-5)
Supplement: Supplementary file 4 — Source Data [file 41467_2024_47189_MOESM4_ESM.zip › Source Data/Source Data Fig. 8.xlsx]

## Sheet: Fig. 8B
Fig. 8B Nucleus to cytoskeleton ratio from cytoskeleton staining images.
Control	BCC	G
0.53	0.31	0.57
0.45	0.5	0.39
0.53	0.46	0.33
0.48	0.47	0.23
0.51	0.44	0.3
0.42	0.42	0.51
0.54	0.44	0.37
0.62	0.4	0.34
0.52	0.35	0.36
0.51	0.29	0.43
0.62	0.52	0.55
0.59	0.39	0.51
0.52	0.5	0.44
0.53	0.49	0.41
0.5	0.5	0.58
0.47	0.45	0.46
0.55	0.58	0.43
0.48	0.54	0.51
0.6	0.56	0.42
0.53	0.48	0.33
0.64	0.5	0.42
0.56	0.46	0.42
0.56	0.4	0.4
0.51	0.35	0.52
0.39	0.43	0.54
0.51	0.44	0.48
0.53	0.44	0.54
0.52	0.55	0.45
0.64	0.62	0.44
0.56	0.4	0.42
0.45	0.47	0.5
0.55	0.56	0.49
0.51	0.46	0.49

## Sheet: Fig. 8D
Fig. 8D qRT-PCR results of M1-type macrophage cytokines (iNos, Il-1β, Tnf-α) and M2-type macrophage cytokines (Il-4, Il-10, Arg1).
iNos				Il-1β				Tnf-α
Control	BCC	G		Control	BCC	G		Control	BCC	G
0.96	0.15	0.15		0.98	0.35	0.61		0.95	0.51	0.29
1.05	0.16	0.12		0.98	0.46	0.45		1.02	0.46	0.25
0.99	0.16	0.14		1.04	0.59	0.36		1.03	0.63	0.29
Il-4				Il-10				Arg1
Control	BCC	G		Control	BCC	G		Control	BCC	G
1.3	0.99	1.19		0.9	2	1.51		1.17	1.34	1.77
0.97	1.29	1.29		0.88	1.38	2.38		0.82	1.46	2.56
0.8	0.94	1.34		1.25	1.53	1.74		1.04	2.28	2.19

## Sheet: Fig. 8G
Fig. 8G ALP activity quantitative of the MC3T3-E1 at 7 days.
Control	BCC	G
0.93	1.52	1.56
1.08	1.23	1.62
0.98	1.47	1.84

## Sheet: Fig. 8H
Fig. 8H Osteogenesis-related genes mRNA expression levels of MC3T3-E1 detected by qRT-PCR (Alp, Opg, Opn and Col1a1) at 7 days.
Alp				Opg				Opn				Col1a1
Control	BCC	G		Control	BCC	G		Control	BCC	G		Control	BCC	G
0.9	1.96	2.11		1.16	1.44	1.68		0.83	2.17	3.25		0.98	0.92	1.4
0.96	1.81	2.32		0.81	1.36	1.56		1.31	2.43	3.28		1.09	1.26	1.7
1.16	1.68	2		1.07	1.51	1.59		0.92	2.27	4.49		0.93	1.04	1.5
