# Supplementary material for: Multiscale architecture design of 3D printed biodegradable Zn-based porous scaffolds for immunomodulatory osteogenesis
Source: Nat Commun. 2024 Apr 11;15:3131. doi: 10.1038/s41467-024-47189-5 (PMC11009309; doi:10.1038/s41467-024-47189-5)
Supplement: Supplementary file 4 — Source Data [file 41467_2024_47189_MOESM4_ESM.zip › Source Data/Source Data Fig. S3, S7, S9.xlsx]

## Sheet: Sheet1
	Fig. S3
			30 min	60 min	90 min	120 min
	BCC-OA	1	1.09627e-06	5.65103e-07	4.2255e-07	4.31928e-07
		1	7.57557e-07	4.77075e-07	3.53223e-07	3.08394e-07
		1	7.42793e-07	4.68973e-07	3.96217e-07	3.45943e-07
	BCC-OB	2	2.26495e-07	1.33932e-07	1.29167e-07	1.15546e-07
		2	3.27247e-07	1.84444e-07	1.27455e-07	1.17483e-07
		2	2.78064e-07	1.79634e-07	1.23818e-07	9.7036e-08
	G-OA	3	2.04978e-07	1.9571e-07	1.2694e-07	1.13126e-07
		3	2.89693e-07	1.77177e-07	1.43079e-07	1.36142e-07
		3	2.98256e-07	1.5407e-07	1.41087e-07	1.23617e-07
	G-OB	4	2.82009e-07	2.09337e-07	1.58575e-07	1.31689e-07
		4	2.85412e-07	1.67928e-07	1.62019e-07	1.3307e-07
		4	3.61137e-07	2.10367e-07	1.75815e-07	1.53328e-07
	Fig. S7
	BV/TV %			BMD g/cc			Tb. Th mm			Tb. Sp mm
	Ti scaffold	Zn-Li scaffold		Ti scaffold	Zn-Li scaffold		Ti scaffold	Zn-Li scaffold		Ti scaffold	Zn-Li scaffold
	5.74476	23.4269		0.0408	0.14377		0.08957	0.23145		0.80677	0.536
	4.62282	25.2385		0.01106	0.16253		0.08171	0.23644		0.86977	0.4886
	4.41486	28.8984		0.0271	0.20272		0.09847	0.30229		0.83847	0.4911
	Fig. S9
	Scaffold extracts		5-fold dilution
	ng/ml		ng/ml
	BCC	G	BCC	G
	29165.7	24224.5	5833.14	4844.9
	24157.8	26231.3	4831.56	5246.26
	33615.6	22823.8	6723.11	4564.75
	47403.4	27168.5	9480.67	5433.7
